# Supplementary material for: Genomic and functional determinants of host spectrum in Group B Streptococcus
Source: PLoS Pathog. 2024 Aug 12;20(8):e1012400. doi: 10.1371/journal.ppat.1012400 (PMC11341095; doi:10.1371/journal.ppat.1012400)
Supplement: S1 Table — Dataset of genomes used for this study, with accompanying metadata, accession numbers, and main results of genomic analyses. (XLSX) [file ppat.1012400.s002.xlsx]

## Sheet: Supplementary_table_S1
DATASET	ISOLATE_ID	ACCESSION_ENA_NCBI	WGS	GENOME_PREFIX	CONTINENT	COUNTRY/STATE/CITY	HOST	HOST_SIMPLIFIED	ORIGIN	FARM/UNIT	YEAR	MLST	CPS	GENOME_SIZE	GC	BAPS_CLUSTER	SL	CG	Lac.2	scpB	locus3	PI-1AP1	PI-1AP2	PI-2aAP1	PI-2aAP2	PI-2bAP1	PI-2bAP2
Deduplicated_dataset	20153585	SRR5061187	assembled_genome	SRR5061187	North America	USA	human	human	invasive disease		2015	103	Ia	2081201	35.44	3	103	103	1	0	1	0	0	0	0	1	1
Deduplicated_dataset	20154097	SRR5061221	assembled_genome	SRR5061221	North America	USA	human	human	invasive disease		2015	314	Ia	2106993	35.29	2	314	314	0	0	0	0	0	0	0	1	1
Deduplicated_dataset	20154235	SRR5061604	assembled_genome	SRR5061604	North America	USA	human	human			2015	314	Ia	2058933	35.35	2	314	314	0	0	0	0	0	0	0	1	1
Discarded	20156329	SRR7283507	assembled_genome	SRR7283507	North America	USA	human	human	invasive disease		2015	103	Ia
Discarded	20160439	SRR5064246	assembled_genome	SRR5064246	North America	USA	human	human	invasive disease		2015	103	Ia
Discarded	20161890	SRR5063393	assembled_genome	SRR5063393	North America	USA	human	human			2015	314	Ia
Deduplicated_dataset	20166141	SRR7282212	assembled_genome	SRR7282212	North America	USA	human	human	invasive disease		2016	103	Ia	2055901	35.33	3	103	314	0	0	1	0	0	0	0	1	1
Deduplicated_dataset	20171432	SRR7283388	assembled_genome	SRR7283388	North America	USA	human	human	invasive disease		2016	103	VII	2014891	35.21	3	103	103	0	1	1	0	0	0	0	1	1
Deduplicated_dataset	20172351	SRR7282039	assembled_genome	SRR7282039	North America	USA	human	human			2016	314	Ia	2166617	35.42	2	314	314	1	0	0	0	0	0	1	1	1
Deduplicated_dataset	138P	GCA_000599965.1	assembled_genome	CP007482	North America	USA	fish (tilapia)	fish	kidney		2007	261	Ib	1838701	35.47	8	552	261	0	0	1	0	0	0	0	1	0
Deduplicated_dataset	138spar	GCA_000636115.1	assembled_genome	CP007565	North America	USA	fish (tilapia)	fish	kidney		2011	261	Ib	1838126	35.47	8	552	261	0	0	1	0	0	0	0	1	0
Deduplicated_dataset	1B13M	GCA_006543535.1	assembled_genome	QKVF01	Europe	Denmark	bovine	bovine		DK_Sor_1		1	V	2093307	35.39	12	1	1	1	1	0	1	1	1	1	0	0
Deduplicated_dataset	200737_RR15000448	ERR4292041	raw_reads_available	200737_RR15000448_trimmed	Europe	UK, Scotland	human	human	blood			19	III	2153043	35.57	11	19	19	0	1	0	1	1	1	1	0	0
Deduplicated_dataset	200738_RR15000449	ERR4292065	raw_reads_available	200738_RR15000449_trimmed	Europe	UK, Scotland	human	human	blood			196	IV	2136017	35.43	12	1	459	0	1	0	1	1	0	1	0	0
Deduplicated_dataset	200739_RR15000450	ERR4292051	raw_reads_available	200739_RR15000450_trimmed	Europe	UK, Scotland	human	human	blood			23	Ia	2018182	35.2	15	23	24	0	1	0	0	0	1	1	0	0
Discarded	200740_RR15000451	ERR4292050	raw_reads_available	200740_RR15000451_trimmed	Europe	UK, Scotland	human	human	blood			19	III
Discarded	200741_RR15000452	ERR4292095	raw_reads_available	200741_RR15000452_trimmed	Europe	UK, Scotland	human	human	blood			19	III
Deduplicated_dataset	200742_RR15000453	ERR4292099	raw_reads_available	200742_RR15000453_trimmed	Europe	UK, Scotland	human	human	blood			17	III	2050219	35.28	1	17	17	0	1	0	1	1	0	0	1	1
Deduplicated_dataset	200743_RR15000454	ERR4292090	raw_reads_available	200743_RR15000454_trimmed	Europe	UK, Scotland	human	human	blood			104	II	2131285	35.43	5	130	130	0	1	1	0	0	0	1	0	0
Discarded	200744_RR15000455	ERR4292082	raw_reads_available	200744_RR15000455_trimmed	Europe	UK, Scotland	human	human	blood			17	III
Discarded	200745_RR15000456	ERR4292101	raw_reads_available	200745_RR15000456_trimmed	Europe	UK, Scotland	human	human	blood			17	III
Deduplicated_dataset	200746_RR15000457	ERR4292045	raw_reads_available	200746_RR15000457_trimmed	Europe	UK, Scotland	human	human	blood			287	III	2103236	35.38	1	17	17	0	1	0	1	1	0	0	1	1
Discarded	200747_RR15000458	ERR4292048	raw_reads_available	200747_RR15000458_trimmed	Europe	UK, Scotland	human	human	blood			23	Ia
Deduplicated_dataset	200748_RR15000459	ERR4292092	raw_reads_available	200748_RR15000459_trimmed	Europe	UK, Scotland	human	human	blood			3	II	2083686	35.32	12	1	1	0	1	1	1	1	0	1	0	0
Discarded	200749_RR15000460	ERR4292039	raw_reads_available	200749_RR15000460_trimmed	Europe	UK, Scotland	human	human	blood			17	III
Discarded	200750_RR15000462	ERR4292081	raw_reads_available	200750_RR15000462_trimmed	Europe	UK, Scotland	human	human	blood			23	Ia
Discarded	200751_RR15000463	ERR4292058	raw_reads_available	200751_RR15000463_trimmed	Europe	UK, Scotland	human	human	blood			23	Ia
Discarded	200752_RR15000465	ERR4292085	raw_reads_available	200752_RR15000465_trimmed	Europe	UK, Scotland	human	human	blood			17	III
Discarded	200753_RR15000466	ERR4292106	raw_reads_available	200753_RR15000466_trimmed	Europe	UK, Scotland	human	human	blood			17	III
Discarded	221507_RR15000461	ERR4292047	raw_reads_available	221507_RR15000461_trimmed	Europe	UK, Scotland	human	human	blood			17	III
Deduplicated_dataset	221508_RR15000464	ERR4292055	raw_reads_available	221508_RR15000464_trimmed	Europe	UK, Scotland	human	human	blood			1	V	2076859	35.3	12	1	1	0	1	0	1	1	1	1	0	0
Discarded	221510_RR16000004	ERR4292073	raw_reads_available	221510_RR16000004_trimmed	Europe	UK, Scotland	human	human	blood			17	III
Discarded	221511_RR16000005	ERR4292056	raw_reads_available	221511_RR16000005_trimmed	Europe	UK, Scotland	human	human	blood			17	III
Discarded	221512_RR16000006	ERR4292102	raw_reads_available	221512_RR16000006_trimmed	Europe	UK, Scotland	human	human	blood			17	III
Discarded	221513_RR16000007	ERR4292104	raw_reads_available	221513_RR16000007_trimmed	Europe	UK, Scotland	human	human	blood			17	III
Deduplicated_dataset	221514_RR16000008	ERR4292060	raw_reads_available	221514_RR16000008_trimmed	Europe	UK, Scotland	human	human	blood			452	IV	2049498	35.35	15	23	24	0	1	1	0	0	0	0	1	1
Deduplicated_dataset	221515_RR16000009	ERR4292068	raw_reads_available	221515_RR16000009_trimmed	Europe	UK, Scotland	human	human	blood			19	V	2098492	35.32	11	19	19	0	1	0	1	1	1	1	0	0
Discarded	221516_RR16000010	ERR4292071	raw_reads_available	221516_RR16000010_trimmed	Europe	UK, Scotland	human	human	blood			17	III
Discarded	221517_RR16000011	ERR4292067	raw_reads_available	221517_RR16000011_trimmed	Europe	UK, Scotland	human	human	blood			17	III
Discarded	221518_RR16000012	ERR4292103	raw_reads_available	221518_RR16000012_trimmed	Europe	UK, Scotland	human	human	blood			17	III
Discarded	221519_RR16000013	ERR4292100	raw_reads_available	221519_RR16000013_trimmed	Europe	UK, Scotland	human	human	blood			17	III
Discarded	221520_RR16000014	ERR4292069	raw_reads_available	221520_RR16000014_trimmed	Europe	UK, Scotland	human	human	blood			23	Ia
Discarded	221521_RR16000015	ERR4292096	raw_reads_available	221521_RR16000015_trimmed	Europe	UK, Scotland	human	human	blood			17	III
Discarded	221522_RR16000016	ERR4292098	raw_reads_available	221522_RR16000016_trimmed	Europe	UK, Scotland	human	human	blood			23	Ia
Discarded	221523_RR16000017	ERR4292094	raw_reads_available	221523_RR16000017_trimmed	Europe	UK, Scotland	human	human	blood			17	III
Discarded	221524_RR16000018	ERR4292066	raw_reads_available	221524_RR16000018_trimmed	Europe	UK, Scotland	human	human	blood			17	III
Discarded	221525_RR16000019	ERR4292064	raw_reads_available	221525_RR16000019_trimmed	Europe	UK, Scotland	human	human	blood			17	III
Discarded	221526_RR16000020	ERR4292070	raw_reads_available	221526_RR16000020_trimmed	Europe	UK, Scotland	human	human	blood			23	Ia
Discarded	221527_RR16000021	ERR4292074	raw_reads_available	221527_RR16000021_trimmed	Europe	UK, Scotland	human	human	blood			1	V
Discarded	221528_RR16000022	ERR4292088	raw_reads_available	221528_RR16000022_trimmed	Europe	UK, Scotland	human	human	blood			17	III
Discarded	221529_RR16000023	ERR4292046	raw_reads_available	221529_RR16000023_trimmed	Europe	UK, Scotland	human	human	blood			23	Ia
Deduplicated_dataset	3B11V	GCA_006543565.1	assembled_genome	QKVE01	Europe	Denmark	bovine	bovine		DK_Sor_3		23	III	2135617	35.42	15	23	23	1	1	0	1	1	1	1	0	0
Discarded	3B13R	GCA_006543545.1	assembled_genome	QKVD01	Europe	Denmark	bovine	bovine		DK_Sor_3		23	III
Discarded	3B21M	GCA_006543525.1	assembled_genome	QKVC01	Europe	Denmark	bovine	bovine		DK_Sor_3		23	III
Deduplicated_dataset	3H1V	GCA_006543505.1	assembled_genome	QKVB01	Europe	Denmark	human	human		DK_Sor_3		23	Ia	2006790	35.21	15	23	24	0	1	0	0	0	1	1	0	0
Deduplicated_dataset	3H3R	GCA_006543455.1	assembled_genome	QKVA01	Europe	Denmark	human	human		DK_Sor_3		23	III	2122644	35.41	15	23	23	1	0	0	1	1	1	1	0	0
Deduplicated_dataset	4B14M	GCA_006543465.1	assembled_genome	QKUZ01	Europe	Denmark	bovine	bovine		DK_Sor_4		130	IX	2080394	35.41	5	130	130	1	1	1	0	0	1	1	0	0
Deduplicated_dataset	4H1O	GCA_006543435.1	assembled_genome	QKUY01	Europe	Denmark	human	human		DK_Sor_4		130	IX	2073413	35.45	5	130	130	1	1	1	0	0	1	1	0	0
Discarded	4H2R	GCA_006543425.1	assembled_genome	QKUX01	Europe	Denmark	human	human		DK_Sor_4		130	IX
Discarded	4H3O	GCA_006543405.1	assembled_genome	QKUW01	Europe	Denmark	human	human		DK_Sor_4		130	IX
Deduplicated_dataset	5B15M	GCA_006543375.1	assembled_genome	QKUV01	Europe	Denmark	bovine	bovine		DK_Sor_5		1	V	2174789	35.42	12	1	1	1	0	0	1	1	1	1	0	0
Discarded	5B20M	GCA_006543335.1	assembled_genome	QKUU01	Europe	Denmark	bovine	bovine		DK_Sor_5		1	V
Discarded	5B21V	GCA_006543305.1	assembled_genome	QKUT01	Europe	Denmark	bovine	bovine		DK_Sor_5		1	V
Discarded	5B28V	GCA_006543265.1	assembled_genome	QKUS01	Europe	Denmark	bovine	bovine		DK_Sor_5		1	V
Discarded	5B2M	GCA_006543275.1	assembled_genome	QKUR01	Europe	Denmark	bovine	bovine		DK_Sor_5		1	V
Deduplicated_dataset	5H2O	GCA_006543245.1	assembled_genome	QKUQ01	Europe	Denmark	human	human		DK_Sor_5		1	V	2124013	35.4	12	1	1	1	0	0	1	1	1	1	0	0
Deduplicated_dataset	5H4R	GCA_006543205.1	assembled_genome	QKUP01	Europe	Denmark	human	human		DK_Sor_5		1409*	II	2138583	35.42	13	283	7	0	1	1	1	1	1	1	0	0
Discarded	5H5R	GCA_006543325.1	assembled_genome	QKUO01	Europe	Denmark	human	human		DK_Sor_5		1	V
Deduplicated_dataset	5H6R	GCA_006543215.1	assembled_genome	QKUN01	Europe	Denmark	human	human		DK_Sor_5		23	Ia	1971688	35.19	15	23	24	0	1	0	0	0	1	1	0	0
Discarded	5H9O	GCA_006543345.1	assembled_genome	QKUM01	Europe	Denmark	human	human		DK_Sor_5		1	V
Deduplicated_dataset	6B19M	GCA_006543115.1	assembled_genome	QKUL01	Europe	Denmark	bovine	bovine		DK_Sor_6		1	V	2176886	35.41	12	1	1	1	0	0	1	1	1	1	0	0
Deduplicated_dataset	7B18M	GCA_006543125.1	assembled_genome	QKUK01	Europe	Denmark	bovine	bovine		DK_Sor_7		314*	Ia	1967815	35.34	2	314	314	1	0	0	0	0	0	0	1	1
Deduplicated_dataset	7H8O	GCA_006543105.1	assembled_genome	QKUJ01	Europe	Denmark	human	human		DK_Sor_7		314	Ia	1966293	35.32	2	314	314	1	0	0	0	0	0	0	1	1
Deduplicated_dataset	8B14M	GCA_006543135.1	assembled_genome	QKUI01	Europe	Denmark	bovine	bovine		DK_Sor_8		103	Ia	2047342	35.43	3	103	103	1	0	1	0	0	0	0	1	1
Deduplicated_dataset	8H3O	GCA_006543145.1	assembled_genome	QKUH01	Europe	Denmark	human	human		DK_Sor_8		110	V	2153121	35.44	11	19	19	0	1	0	1	1	1	1	0	0
Deduplicated_dataset	BE001	ERR048526	raw_reads_available	6630_5#1	Europe	Belgium	human	human	carriage		2009	23	Ia	1970900	35.19	15	23	24	0	1	0	0	0	1	1	0	0
Deduplicated_dataset	BE007	ERR048528	raw_reads_available	6630_5#3	Europe	Belgium	human	human	carriage		2010	315	III	2029273	35.26	1	17	17	0	1	0	1	1	0	0	1	1
Deduplicated_dataset	BG003	ERR048550	raw_reads_available	6630_6#1	Europe	Bulgaria	human	human	neonatal carriage		2009	8	Ib	2251831	35	13	283	7	0	1	1	1	1	1	1	0	0
Deduplicated_dataset	BG005	ERR048552	raw_reads_available	6630_6#3	Europe	Bulgaria	human	human	neonatal invasive EOD		2009	23	Ia	2036609	35.35	15	23	24	0	1	0	0	0	1	1	0	0
Deduplicated_dataset	BG006	ERR048553	raw_reads_available	6630_6#4	Europe	Bulgaria	human	human	neonatal carriage		2009	12	Ib	2180889	35.45	13	283	7	1	1	1	1	1	1	1	0	0
Deduplicated_dataset	BG010	ERR048556	raw_reads_available	6630_6#7	Europe	Bulgaria	human	human	neonatal carriage		2009	12	II	2054403	35.25	13	283	7	0	1	1	1	1	1	1	0	0
Discarded	BG013	ERR048559	raw_reads_available	6630_6#10	Europe	Bulgaria	human	human					NT	3069266	37.23
Discarded	BG014	ERR048560	raw_reads_available	6630_6#11	Europe	Bulgaria	human	human				24	Ia	5078690	36.38
Deduplicated_dataset	BSE009	GCA_009866845.1	assembled_genome	CP020387	Asia	China	human	human	amniotic fluid		2014	485	Ia	2148637	35.38	3	103	103	0	0	0	0	0	0	0	1	1
Deduplicated_dataset	BSE010	GCA_009934555.1	assembled_genome	NAXV01	Asia	China	human	human	vaginitis		2014	485	Ia	2174543	35.51	3	103	103	0	0	0	0	0	0	0	1	1
Deduplicated_dataset	BSU133	SRR494344	raw_reads_available	SRR494344_trimmed	Europe	Germany	human	human				6	Ib	2030979	35.24	13	283	6	0	1	1	0	0	1	1	0	0
Deduplicated_dataset	BSU165	SRR494341	raw_reads_available	SRR494341_trimmed	Europe	Germany	human	human				28	II	2154567	35.29	11	19	28	0	1	0	1	1	1	1	0	0
Deduplicated_dataset	BSU174	SRR494342	raw_reads_available	SRR494342_trimmed	Europe	Germany	human	human				41	V	1991831	35.28	13	283	7	0	1	0	0	0	1	1	0	0
Deduplicated_dataset	BSU178	SRR494345	raw_reads_available	SRR494345_trimmed	Europe	Germany	human	human				7	Ia	2152788	35.4	13	283	7	0	1	1	1	1	0	0	1	1
Deduplicated_dataset	BSU188	SRR494335	raw_reads_available	SRR494335_trimmed	Europe	Germany	human	human				23	Ia	2238435	35.29	15	23	24	0	1	1	1	1	1	1	0	0
Deduplicated_dataset	BSU247	SRR494323	raw_reads_available	SRR494323_trimmed	Europe	Germany	human	human				26	V	2096318	35.18	6	26	26	0	1	1	0	0	0	1	0	0
Deduplicated_dataset	BSU248	SRR494325	raw_reads_available	SRR494325_trimmed	Europe	Germany	human	human				12	Ib	2099392	35.13	13	283	7	0	1	1	1	1	1	1	0	0
Deduplicated_dataset	BSU252	SRR494327	raw_reads_available	SRR494327_trimmed	Europe	Germany	human	human				1	V	1986507	35.11	12	1	1	0	1	0	1	1	1	1	0	0
Discarded	BSU253	SRR494322	raw_reads_available	SRR494322_trimmed	Europe	Germany	human	human				23	Ia
Deduplicated_dataset	BSU260	SRR494346	raw_reads_available	SRR494346_trimmed	Europe	Germany	human	human				88	Ia	2177888	35.31	15	23	23	1	1	0	1	1	0	1	0	0
Deduplicated_dataset	BSU442	SRR494326	raw_reads_available	SRR494326_trimmed	Europe	Germany	human	human				22	II	2048445	35.29	7	22	22	0	1	0	0	0	0	1	0	0
Deduplicated_dataset	BSU447	SRR494324	raw_reads_available	SRR494324_trimmed	Europe	Germany	human	human				19	III	2109784	35.52	11	19	19	0	1	0	1	1	1	1	0	0
Deduplicated_dataset	BSU450	SRR494329	raw_reads_available	SRR494329_trimmed	Europe	Germany	human	human				10	Ib	2004235	35.19	13	283	7	0	1	1	1	1	1	1	0	0
Deduplicated_dataset	BSU451	SRR494339	raw_reads_available	SRR494339_trimmed	Europe	Germany	human	human				103	Ia	2081745	35.44	3	103	103	1	0	1	0	0	0	0	1	1
Deduplicated_dataset	BSU454	SRR494328	raw_reads_available	SRR494328_trimmed	Europe	Germany	human	human				8	Ib	2073083	35.35	13	283	7	0	1	1	1	1	1	1	0	0
Deduplicated_dataset	BSU92	SRR494343	raw_reads_available	SRR494343_trimmed	Europe	Germany	human	human				196	IV	2061829	35.27	12	1	1	0	1	0	1	1	0	0	1	1
Deduplicated_dataset	BSU96	SRR494340	raw_reads_available	SRR494340_trimmed	Europe	Germany	human	human				17	III	2070997	35.22	1	17	17	0	1	0	1	1	0	0	1	1
Deduplicated_dataset	C001	GCA_002214425.1	assembled_genome	CP008813	Asia	China	bovine	bovine	mastits		2013	103	Ia	2121372	35.65	3	103	103	1	0	1	0	0	0	0	1	1
Deduplicated_dataset	CCH210801006	ERR325430	assembled_genome	ERR325430_trim	North America	Canada, Toronto	human	human	carriage		2010	23	Ia	2033594	35.17	15	23	24	0	1	0	0	1	1	1	0	0
Deduplicated_dataset	CCUG_17336	SRR494274	raw_reads_available	SRR494274_trimmed	Europe	Sweden	human	human				17	III	2029975	35.32	1	17	17	0	1	0	1	1	0	0	1	1
Deduplicated_dataset	CCUG_19094	SRR494275	raw_reads_available	SRR494275_trimmed	Europe	Sweden	human	human				19	III	2157615	35.29	11	19	19	0	1	0	1	1	1	1	0	0
Deduplicated_dataset	CCUG_24810	SRR494266	raw_reads_available	SRR494266_trimmed	Europe	Sweden	human	human	ear		1989	19	III	2135075	35.33	11	19	19	0	1	0	1	1	1	1	0	0
Deduplicated_dataset	CCUG_25532	SRR494267	raw_reads_available	SRR494267_trimmed	Europe	Sweden	human	human				26	V	2083826	35.36	6	26	26	0	1	1	1	0	0	1	0	0
Deduplicated_dataset	CCUG_28551	SRR494268	raw_reads_available	SRR494268_trimmed	Europe	Sweden	human	human				2	IV	2126496	35.28	12	1	1	0	1	0	1	1	1	1	0	0
Deduplicated_dataset	CCUG_29376	SRR494271	raw_reads_available	SRR494271_trimmed	Europe	Sweden	human	human	neonatal invasive		1991	12	Ib	2181955	35.37	13	283	7	0	1	1	1	1	1	1	0	0
Deduplicated_dataset	CCUG_30636	SRR494272	raw_reads_available	SRR494272_trimmed	Europe	Sweden	human	human				1	V	2055665	35.29	12	1	1	0	1	0	1	1	1	1	0	0
Deduplicated_dataset	CCUG_34230	SRR628700	raw_reads_available	SRR628700_trimmed	North America	USA, Iowa	bovine	bovine				23	III	2152364	35.47	15	23	23	1	0	0	1	1	0	1	0	0
Deduplicated_dataset	CCUG_37430	SRR494270	raw_reads_available	SRR494270_trimmed	Europe	Sweden	human	human				19	II	2093150	35.2	11	19	19	0	1	0	0	0	1	1	0	0
Discarded	CCUG_37736	SRR494264	raw_reads_available	SRR494264_trimmed	Europe	Sweden	human	human				17	III
Discarded	CCUG_37737	SRR494265	raw_reads_available	SRR494265_trimmed	Europe	Sweden	human	human				19	III
Deduplicated_dataset	CCUG_37739	SRR494317	raw_reads_available	SRR494317_trimmed	Europe	Sweden	human	human				23	Ia	1980127	35.17	15	23	24	0	1	0	0	0	1	1	0	0
Deduplicated_dataset	CCUG_37740	SRR494318	raw_reads_available	SRR494318_trimmed	Europe	Sweden	human	human	joint aspirate		1996	1	V	2133307	35.12	12	1	1	0	1	0	1	1	1	1	0	0
Discarded	CCUG_37741	SRR494315	raw_reads_available	SRR494315_trimmed	Europe	Sweden	human	human				19	III
Discarded	CCUG_37742	SRR494319	raw_reads_available	SRR494319_trimmed	Europe	Sweden	human	human				19	III
Deduplicated_dataset	CCUG_38383	SRR494314	raw_reads_available	SRR494314_trimmed	Europe	Sweden	human	human			1997	23	Ia	2050211	35.22	15	23	24	0	1	0	0	0	1	1	0	0
Deduplicated_dataset	CCUG_39096_A	SRR494311	raw_reads_available	SRR494311_trimmed	Europe	Sweden	human	human				9	Ib	2089836	35.19	13	283	7	0	1	1	1	1	1	1	0	0
Discarded	CCUG_44050	SRR494312	raw_reads_available	SRR494312_trimmed	Europe	Sweden	human	human				1	V
Discarded	CCUG_44074	SRR494309	raw_reads_available	SRR494309_trimmed	Europe	Sweden	human	human				23	Ia
Discarded	CCUG_44077	SRR494310	raw_reads_available	SRR494310_trimmed	Europe	Sweden	human	human				1	V
Discarded	CCUG_44104	SRR494308	raw_reads_available	SRR494308_trimmed	Europe	Sweden	human	human				19	III
Deduplicated_dataset	CCUG_44110	SRR494301	raw_reads_available	SRR494301_trimmed	Europe	Sweden	human	human	vagina		1999	88	Ia	2090695	35.32	15	23	23	1	1	0	1	1	0	1	0	0
Discarded	CCUG_44140	SRR494297	raw_reads_available	SRR494297_trimmed	Europe	Sweden	human	human				1	V
Deduplicated_dataset	CCUG_45061	SRR494307	raw_reads_available	SRR494307_trimmed	Europe	Norway	human	human				19	III	2147130	35.26	11	19	19	0	1	0	1	1	1	1	0	0
Deduplicated_dataset	CCUG_49072	SRR494302	raw_reads_available	SRR494302_trimmed	Europe	Sweden	human	human				524	V	2057457	35.29	12	1	1	0	1	0	1	1	1	1	0	0
Discarded	CCUG_49086	SRR494295	raw_reads_available	SRR494295_trimmed	Europe	Sweden	human	human				17	III
Discarded	CCUG_49087	SRR494303	raw_reads_available	SRR494303_trimmed	Europe	Sweden	human	human				17	III
Discarded	CCUG_49100	SRR494296	raw_reads_available	SRR494296_trimmed	Europe	Sweden	human	human				1	V
Deduplicated_dataset	CCUG_91	SRR494281	raw_reads_available	SRR494281_trimmed	Europe	Sweden	human	human	CSF		1968	28	II	2114808	35.34	11	19	28	0	1	0	1	1	1	1	0	0
Deduplicated_dataset	CU_GBS_08	GCA_001592385.1	assembled_genome	NZ_CP010874	Asia	Hong Kong	human	human	blood		2008	283	III	2084511	35.4	13	283	283	0	1	1	1	1	0	1	0	0
Deduplicated_dataset	CU_GBS_98	GCA_001592425.1	assembled_genome	NZ_CP010875	Asia	Hong Kong	human	human	CSF		1998	283	III	2029669	35.38	13	283	283	0	1	1	1	1	0	1	0	0
Deduplicated_dataset	CUGBS329	SRR3923716	assembled_genome	SRR3923716_trimmed	Asia	Hong Kong	human	human	joint aspirate		2002	283	III	2047867	35.21	13	283	283	0	1	1	1	1	0	1	0	0
Deduplicated_dataset	CUGBS459	SRR3923715	raw_reads_available	SRR3923715_trimmed	Asia	Hong Kong	human	human	joint aspirate		2003	19	III	2104810	35.53	11	19	19	0	1	0	1	1	1	1	0	0
Deduplicated_dataset	CUGBS522	SRR3923720	assembled_genome	SRR3923720_trimmed	Asia	Hong Kong	human	human	blood		2005	283	III	2008949	35.17	13	283	283	0	1	1	1	1	0	1	0	0
Discarded	CUGBS524	SRR3923721	raw_reads_available	SRR3923721_trimmed	Asia	Hong Kong	human	human	blood		2005	283	III
Deduplicated_dataset	CUGBS550	SRR3923722	raw_reads_available	SRR3923722_trimmed	Asia	Hong Kong	human	human	blood		2006	283	III	2045093	35.23	13	283	283	0	0	1	1	1	0	1	0	0
Discarded	CUGBS551	SRR3923723	assembled_genome	SRR3923723_trimmed	Asia	Hong Kong	human	human	blood		2006	283	III
Deduplicated_dataset	CUGBS568	SRR3923724	raw_reads_available	SRR3923724_trimmed	Asia	Hong Kong	human	human	blood		2007	283	III	2057520	35.24	13	283	283	0	1	1	1	1	0	1	0	0
Deduplicated_dataset	CUGBS58	SRR3923725	assembled_genome	SRR3923725_trimmed	Asia	Hong Kong	human	human	blood		1998	283	III	2048736	35.21	13	283	283	0	1	1	1	1	0	1	0	0
Deduplicated_dataset	CUGBS581	SRR3923726	raw_reads_available	SRR3923726_trimmed	Asia	Hong Kong	human	human			2007	283	III	2060546	35.25	13	283	283	0	1	1	1	1	0	1	0	0
Deduplicated_dataset	CUGBS587	SRR3923727	assembled_genome	SRR3923727_trimmed	Asia	Hong Kong	human	human	joint aspirate		2008	283	III	2029813	35.18	13	283	283	0	1	1	1	1	0	1	0	0
Deduplicated_dataset	CZ002	ERR048596	raw_reads_available	6630_7#23	Europe	Czech Republic	human	human	neonatal carriage		2008	19	III	2188010	35.52	11	19	19	0	1	0	1	1	1	1	0	0
Discarded	CZ003	ERR048597	raw_reads_available	6630_7#24	Europe	Czech Republic	human	human	neonatal carriage		2008	19	III
Deduplicated_dataset	CZ007	ERR048601	raw_reads_available	6630_8#4	Europe	Czech Republic	human	human	neonatal carriage		2008	255	Ib	1991817	35.2	13	283	6	1	1	0	1	1	0	0	1	1
Deduplicated_dataset	CZ009	ERR048603	raw_reads_available	6630_8#6	Europe	Czech Republic	human	human	neonatal carriage		2008	1	V	2056436	35.29	12	1	1	0	1	0	1	1	1	1	0	0
Deduplicated_dataset	CZ010	ERR048604	raw_reads_available	6630_8#7	Europe	Czech Republic	human	human	neonatal carriage		2009	10	II	2091588	35.21	13	283	7	0	1	1	1	1	0	1	0	0
Deduplicated_dataset	CZ013	ERR048605	raw_reads_available	6630_8#8	Europe	Czech Republic	human	human	neonatal carriage		2009	1	V	2062023	35.29	12	1	1	0	1	0	1	1	1	1	0	0
Deduplicated_dataset	CZ015	ERR048607	raw_reads_available	6630_8#10	Europe	Czech Republic	human	human	neonatal invasive EOD		2009	1	V	2061168	35.29	12	1	1	0	1	0	1	1	1	1	0	0
Deduplicated_dataset	DE012	ERR048567	raw_reads_available	6630_6#18	Europe	Germany	human	human	neonatal invasive EOD		2009	88	Ia	2108481	35.28	15	23	23	1	1	0	1	1	0	1	0	0
Deduplicated_dataset	DE033	ERR048574	raw_reads_available	6630_7#1	Europe	Germany	human	human	neonatal invasive EOD		2010	23	Ia	2043187	35.17	15	23	24	0	1	0	0	0	1	1	0	0
Discarded	DE040	ERR048577	raw_reads_available	6630_7#4	Europe	Germany	human	human	neonatal invasive EOD		2010	23	Ia
Discarded	DK-B-USS-084	GCA_001018615.1	assembled_genome	LBHH01000011	Europe	Finland	bovine	bovine	mastitis		1996	103	NT	546545	34.99
Deduplicated_dataset	DK004	ERR048533	raw_reads_available	6630_5#8	Europe	Denmark	human	human	neonatal invasive EOD		2009	17	III	2116330	35.49	1	17	17	0	1	0	1	1	0	0	1	1
Deduplicated_dataset	DK005	ERR048534	raw_reads_available	6630_5#9	Europe	Denmark	human	human	neonatal invasive EOD		2009	23	Ia	1929726	35.27	15	23	24	0	1	0	0	0	1	1	0	0
Deduplicated_dataset	DK008	ERR048536	raw_reads_available	6630_5#11	Europe	Denmark	human	human	neonatal carriage		2009	9	Ib	2054892	35.18	13	283	7	0	1	1	1	1	1	1	0	0
Deduplicated_dataset	DK012	ERR048540	raw_reads_available	6630_5#15	Europe	Denmark	human	human	neonatal invasive EOD		2010	1	V	2051086	35.32	12	1	1	0	1	0	1	1	1	1	0	0
Deduplicated_dataset	DK013	ERR048541	raw_reads_available	6630_5#16	Europe	Denmark	human	human	neonatal carriage		2010	1	V	2066647	35.28	12	1	1	0	1	0	1	1	1	1	0	0
Deduplicated_dataset	DK014	ERR048542	raw_reads_available	6630_5#17	Europe	Denmark	human	human	neonatal carriage		2009	88	Ia	2102239	35.38	15	23	23	1	1	0	0	0	0	1	0	0
Deduplicated_dataset	DK015	ERR048543	raw_reads_available	6630_5#18	Europe	Denmark	human	human	neonatal carriage		2008	10	V	2053782	35.23	13	283	7	0	1	1	1	1	1	1	0	0
Deduplicated_dataset	DK022	ERR048547	raw_reads_available	6630_5#22	Europe	Denmark	human	human	neonatal invasive EOD		2011	1	V	2121886	35.39	12	1	1	0	1	0	1	1	1	1	0	0
Deduplicated_dataset	FDAARGOS_254	GCA_002073695.2	assembled_genome	NZ_CP020449	North America	USA	human	human			2014	22	II	2218541	35.75	7	22	22	0	1	0	0	0	0	1	0	0
Deduplicated_dataset	FSL_C1-494	SRR496545	raw_reads_available	SRR496545_trimmed	North America	USA, NY	bovine	bovine	mastitis	USA_Eri	2000	NF	II	2213073	35.49	14	91	91	1	0	0	0	0	0	0	1	1
Deduplicated_dataset	FSL_F2-343	SRR494285	raw_reads_available	SRR494285_trimmed	North America	USA, NY	human	human	blood	Col_A	2000	88	Ia	2132991	35.39	15	23	23	1	1	0	1	1	0	1	0	0
Deduplicated_dataset	FSL_S3-001	SRR494279	raw_reads_available	SRR494279_trimmed	North America	USA, NY	human	human	blood	USA_Orle	2000	1	V	2057459	35.3	12	1	1	0	1	0	1	1	1	1	0	0
Deduplicated_dataset	FSL_S3-003	SRR494280	raw_reads_available	SRR494280_trimmed	North America	USA, NY	human	human	blood	USA_Gene	2000	19	III	2095013	35.22	11	19	19	0	1	0	1	1	1	1	0	0
Deduplicated_dataset	FSL_S3-005	SRR494278	raw_reads_available	SRR494278_trimmed	North America	USA, NY	human	human	blood	USA_Monr	2000	22	II	2041668	35.29	7	22	22	0	1	0	0	0	0	1	0	0
Deduplicated_dataset	FSL_S3-014	SRR494286	raw_reads_available	SRR494286_trimmed	North America	USA, NY	human	human	blood	USA_Renss	2000	8	Ib	2142797	35.03	13	283	7	0	1	1	1	1	1	1	0	0
Deduplicated_dataset	FSL_S3-023	SRR494289	raw_reads_available	SRR494289_trimmed	North America	USA, NY	human	human	blood	USA_Gene	2000	1	V	2036310	35.28	12	1	1	0	0	0	1	1	1	1	0	0
Deduplicated_dataset	FSL_S3-027	SRR647491	assembled_genome	SRR647491_trim	North America	USA, NY	bovine	bovine	mastitis	USA_Schoh	2000	1617	II	2200370	35.42	14	91	91	1	0	0	0	0	0	0	1	1
Deduplicated_dataset	FSL_S3-043	SRR649559	assembled_genome	SRR649559_trim	North America	USA, NY	bovine	bovine	mastitis	Col_B	2000	61	NT	2174085	35.58	14	91	91	1	0	0	0	0	0	0	1	1
Deduplicated_dataset	FSL_S3-062	SRR628703	raw_reads_available	SRR628703_trimmed	North America	USA, NY	bovine	bovine	mastitis	USA_Catt	2000	61	II	2227709	35.59	14	91	91	1	0	0	0	0	0	0	1	1
Deduplicated_dataset	FSL_S3-077	SRR628697	raw_reads_available	SRR628697_trimmed	North America	USA, NY	bovine	bovine	mastitis	USA_Gene	2000	415	II	2484758	35.44	14	91	91	1	1	0	1	1	1	1	1	1
Deduplicated_dataset	FSL_S3-090	SRR494288	raw_reads_available	SRR494288_trimmed	North America	USA, NY	human	human	blood	USA_Monr	2000	23	Ia	2076864	35.25	15	23	24	0	1	0	0	0	1	1	0	0
Deduplicated_dataset	FSL_S3-102	SRR494284	raw_reads_available	SRR494284_trimmed	North America	USA, NY	human	human	blood	USA_Mont	2000	31	III	1975219	35.19	1	17	17	0	1	0	1	1	0	0	1	1
Deduplicated_dataset	FSL_S3-105	SRR496531	raw_reads_available	SRR496531_trimmed	North America	USA, NY	bovine	bovine	mastitis	USA_Steub	2000	NF	III	2252156	35.65	14	91	91	1	0	0	0	0	0	0	1	1
Deduplicated_dataset	FSL_S3-128	SRR649554	assembled_genome	SRR649554_trim	North America	USA, NY	bovine	bovine	mastitis	USA_Onon		1618	II	2234608	35.48	14	91	91	1	0	0	0	0	0	0	1	1
Deduplicated_dataset	FSL_S3-170	SRR496529	raw_reads_available	SRR496529_trimmed	North America	USA, NY	bovine	bovine	mastitis	USA_Wyom	2000	1612	II	2260771	35.43	14	91	91	1	0	0	0	0	0	0	1	1
Deduplicated_dataset	FSL_S3-222	SRR649556	assembled_genome	SRR649556_trim	North America	USA, NY	bovine	bovine	mastitis	USA_Mont	2000	1618	II	2234608	35.48	14	91	91	1	0	0	0	0	0	0	1	1
Deduplicated_dataset	FSL_S3-229	SRR649555	assembled_genome	SRR649555_trim	North America	USA, NY	bovine	bovine	mastitis	USA_Sarat	2000	415	II	2229321	35.43	14	91	91	1	0	0	0	0	0	0	1	1
Deduplicated_dataset	FSL_S3-251	SRR496546	raw_reads_available	SRR496546_trimmed	North America	USA, NY	bovine	bovine	mastitis	USA_Alb	2000	61	III	2305144	35.56	14	91	91	1	0	0	0	0	0	1	0	0
Deduplicated_dataset	FSL_S3-268	SRR494282	raw_reads_available	SRR494282_trimmed	North America	USA, NY	human	human	blood	USA_Ont	2000	22	II	2021871	35.26	7	22	22	0	1	0	0	0	0	1	0	0
Deduplicated_dataset	FSL_S3-277	SRR496532	raw_reads_available	SRR496532_trimmed	North America	USA, NY	bovine	bovine	mastitis	USA_Ont	2000	1621	III	2291898	35.74	14	91	91	1	0	0	0	0	0	0	1	1
Deduplicated_dataset	FSL_S3-337	SRR494290	raw_reads_available	SRR494290_trimmed	North America	USA, NY	human	human	blood	USA_Schen	2000	19	III	2095697	35.22	11	19	19	0	1	0	1	1	1	1	0	0
Deduplicated_dataset	FSL_S3-501	SRR496539	raw_reads_available	SRR496539_trimmed	North America	USA, NY	bovine	bovine	mastitis	USA_Eri	2001	1615	II	2211996	35.65	14	91	91	1	0	0	0	0	0	0	1	1
Deduplicated_dataset	FSL_S3-568	SRR772340	assembled_genome	SRR772340_trim	North America	USA, NY	bovine	bovine	mastitis	USA_Yat	2001	415*	II	2225300	35.7	14	91	91	1	0	0	0	0	0	0	1	1
Deduplicated_dataset	FSL_S3-586	SRR496553	raw_reads_available	SRR496553_trimmed	North America	USA, NY	bovine	bovine	mastitis	USA_Way	2001	67	II	2463419	35.51	4	61	61	1	0	0	0	0	0	0	1	0
Deduplicated_dataset	FSL_S3-603	SRR496917	raw_reads_available	SRR496917_trimmed	North America	USA, NY	bovine	bovine	mastitis	USA_Ont	2001	61	III	2217465	35.54	14	91	91	1	0	0	0	0	0	0	1	1
Deduplicated_dataset	FSL_S3-608	SRR628698	raw_reads_available	SRR628698_trimmed	North America	USA, NY	bovine	bovine	mastitis	USA_Chau	2001	490	II	2329351	35.48	14	91	91	1	0	0	0	0	0	0	1	1
Deduplicated_dataset	FSL_S3-654	SRR628695	raw_reads_available	SRR628695_trimmed	North America	USA, NY	bovine	bovine	mastitis	USA_Chau	2001	61	II	2220573	35.52	14	91	91	1	0	0	0	0	0	0	1	1
Deduplicated_dataset	FWL1402	GCA_001683515.1	assembled_genome	NZ_CP016391	Asia	China	frog	other			2014	739	III	2090292	35.44	13	283	283	0	1	1	1	1	0	1	0	0
Deduplicated_dataset	GB00002	SRR494372	raw_reads_available	SRR494372_trimmed	North America	Canada, Calgary	human	human				23	Ia	1972421	35.19	15	23	24	0	1	0	0	0	1	1	0	0
Deduplicated_dataset	GB00018	SRR494368	raw_reads_available	SRR494368_trimmed	North America	Canada, Calgary	human	human				444	Ia	1971658	35.18	15	23	24	0	1	0	0	0	1	1	0	0
Deduplicated_dataset	GB00084	SRR494365	raw_reads_available	SRR494365_trimmed	North America	Canada, Calgary	human	human	carriage			1	VIII	2038722	35.33	12	1	817	0	1	0	1	1	0	0	1	1
Discarded	GB001	ERR048609	raw_reads_available	6630_8#12	Europe	UK	human	human				235	II
Deduplicated_dataset	GB00111	SRR494359	raw_reads_available	SRR494359_trimmed	North America	Canada, Calgary	human	human				32	III	2069293	35.28	1	17	17	0	1	0	1	1	0	0	1	1
Deduplicated_dataset	GB00174	SRR494363	raw_reads_available	SRR494363_trimmed	North America	Canada, Calgary	human	human				22	II	1991136	35.25	7	22	22	0	1	0	0	0	0	1	0	0
Deduplicated_dataset	GB002	ERR048610	raw_reads_available	6630_8#13	Europe	UK	human	human	neonatal invasive EOD		2009	130	IX	2155495	35.5	5	130	130	0	1	1	0	0	1	1	0	0
Deduplicated_dataset	GB00226	SRR494393	raw_reads_available	SRR494393_trimmed	North America	Canada, Calgary	human	human				28	II	2102171	35.26	11	19	28	0	1	0	1	1	1	1	0	0
Discarded	GB00245	SRR494394	raw_reads_available	SRR494394_trimmed	North America	Canada, Calgary	human	human				23	Ia
Deduplicated_dataset	GB00535	SRR494391	raw_reads_available	SRR494391_trimmed	North America	Canada, Calgary	human	human				8	Ib	2020398	35.2	13	283	7	0	1	1	1	1	1	1	0	0
Deduplicated_dataset	GB00543	SRR494387	raw_reads_available	SRR494387_trimmed	North America	Canada, Calgary	human	human				36	III	2100533	35.24	11	19	19	0	1	0	1	1	1	1	0	0
Deduplicated_dataset	GB00548	SRR525043	raw_reads_available	SRR525043_trimmed	North America	Canada, Calgary	human	human				88	Ia	2038909	35.28	15	23	23	0	1	0	1	1	0	1	0	0
Deduplicated_dataset	GB00555	SRR494386	raw_reads_available	SRR494386_trimmed	North America	Canada, Calgary	human	human	carriage			12	Ib	2078428	35.16	13	283	7	0	1	1	1	1	1	1	0	0
Deduplicated_dataset	GB00561	SRR494385	raw_reads_available	SRR494385_trimmed	North America	Canada, Calgary	human	human	carriage			19	V	2156242	35.46	11	19	19	0	1	0	1	1	1	1	0	0
Deduplicated_dataset	GB00588	SRR494383	raw_reads_available	SRR494383_trimmed	North America	Canada, Calgary	human	human				447	II	2059321	35.21	11	19	19	0	1	0	1	1	1	1	0	0
Deduplicated_dataset	GB00601	SRR494382	raw_reads_available	SRR494382_trimmed	North America	Canada, Calgary	human	human				24	Ia	2038109	35.22	15	23	24	0	1	1	0	0	1	1	0	0
Deduplicated_dataset	GB00614	SRR494381	raw_reads_available	SRR494381_trimmed	North America	Canada, Calgary	human	human				448	NT	2144698	35.25	12	1	1	0	1	0	1	1	1	1	0	0
Deduplicated_dataset	GB007	ERR048615	raw_reads_available	6630_8#18	Europe	UK	human	human	neonatal invasive EOD		2010	19	III	2072450	35.23	11	19	19	0	1	0	1	1	1	1	0	0
Deduplicated_dataset	GB00900	SRR628719	raw_reads_available	SRR628719_trimmed	North America	USA, Michigan	human	human				19	III	2174339	35.56	11	19	19	0	1	0	1	1	1	1	0	0
Deduplicated_dataset	GB00919	SRR628718	raw_reads_available	SRR628718_trimmed	North America	USA, Michigan	human	human				12	II	2152132	35.2	13	283	7	0	1	1	1	1	1	1	0	0
Deduplicated_dataset	GB00924	SRR494645	raw_reads_available	SRR494645_trimmed	North America	USA, Michigan	human	human				1	V	2060481	35.28	12	1	1	0	1	0	1	1	1	1	0	0
Discarded	GB00929	SRR494567	raw_reads_available	SRR494567_trimmed	North America	USA, Michigan	human	human				19	III
Deduplicated_dataset	GB00940	SRR628717	raw_reads_available	SRR628717_trimmed	North America	USA, Michigan	human	human				17	III	1977355	35.22	1	17	17	0	1	0	1	1	0	0	1	1
Deduplicated_dataset	GB00951	SRR628720	raw_reads_available	SRR628720_trimmed	North America	USA, Michigan	human	human				28	II	2064056	35.31	11	19	28	0	1	0	1	1	1	1	0	0
Deduplicated_dataset	GB00954	SRR628716	raw_reads_available	SRR628716_trimmed	North America	USA, Michigan	human	human				22	II	2072897	35.24	7	22	22	0	1	0	1	0	0	1	0	0
Deduplicated_dataset	GB00957	SRR628715	raw_reads_available	SRR628715_trimmed	North America	USA, Michigan	human	human				23	Ia	1982498	35.17	15	23	24	0	1	0	0	0	1	1	0	0
Discarded	GB00963	SRR628714	raw_reads_available	SRR628714_trimmed	North America	USA, Michigan	human	human				17	III
Deduplicated_dataset	GB00965	SRR628713	raw_reads_available	SRR628713_trimmed	North America	USA, Michigan	human	human				88	Ia	2093731	35.35	15	23	23	1	1	0	1	1	0	1	0	0
Discarded	GB00984	SRR494573	raw_reads_available	SRR494573_trimmed	North America	USA, Michigan	human	human				19	III
Discarded	GB00999	SRR628712	raw_reads_available	SRR628712_trimmed	North America	USA, Michigan	human	human				1	V
Deduplicated_dataset	GB010	ERR048617	raw_reads_available	6630_8#20	Europe	UK	human	human	neonatal carriage		2010	1	V	2104120	35.29	12	1	1	0	1	0	1	1	1	1	0	0
Discarded	GB01004	SRR628710	raw_reads_available	SRR628710_trimmed	North America	USA, Michigan	human	human				22	II
Deduplicated_dataset	GBS ST-1	SRR2587483	assembled_genome	SRR2587483_trimmed	North America	USA, California	dog	other			2015	1	V	2108125	35.14	12	1	1	0	1	0	1	1	1	1	0	0
Deduplicated_dataset	GBS-M002	GCA_001932715.1	assembled_genome	NZ_CP013908	Asia	China	human	human	cervix		2014	1	VI	2092570	35.58	12	1	817	0	1	1	1	1	0	1	0	0
Deduplicated_dataset	GBS1-NY	GCA_000831145.1	assembled_genome	NZ_CP007570	North America	USA	human	human	blood		2012	22	II	2243708	35.93	7	22	22	0	1	0	0	0	0	1	0	0
Deduplicated_dataset	GBS2-NM	GCA_000831125.1	assembled_genome	NZ_CP007571	North America	USA	human	human			2012	22	II	2214297	35.89	7	22	22	0	1	0	0	0	0	1	0	0
Deduplicated_dataset	GBS6	GCA_000831105.1	assembled_genome	NZ_CP007572	North America	USA	human	human			2009	22	II	2231475	35.75	7	22	22	0	1	0	0	0	0	1	0	0
Deduplicated_dataset	GBS85147	GCA_001266635.1	assembled_genome	CP010319	South America	Brazil	human	human				103	Ia	1996151	35.49	3	103	103	1	0	1	0	0	0	0	1	1
Deduplicated_dataset	GD201008-001	GCA_000299135.1	assembled_genome	NC_018646	Asia	China	fish (tilapia)	fish	brain		2010	7	Ia	2063112	35.65	13	283	7	0	0	1	0	0	0	0	1	1
Deduplicated_dataset	GS16-0008	GCA_002180365.1	assembled_genome	NBUX01	Africa	Ghana	fish (tilapia)	fish			2016	261	Ib	1801542	35.26	8	552	261	0	0	1	0	0	0	0	1	0
Discarded	GS16-0031	GCA_002180355.1	assembled_genome	NBUW01	Africa	Ghana	fish (tilapia)	fish			2016	261	Ib
Discarded	GS16-0035	GCA_002180385.1	assembled_genome	NBUV01	Africa	Ghana	fish (tilapia)	fish			2016	261	Ib
Discarded	GS16-0046	GCA_002180375.1	assembled_genome	NBUU01	Africa	Ghana	fish (tilapia)	fish			2016	261	Ib
Deduplicated_dataset	GX026	GCA_001190865.1	assembled_genome	CP011328	Asia	China	fish (tilapia)	fish	brain		2011	261	Ib	1840649	35.49	8	552	261	0	0	1	0	0	0	0	1	0
Discarded	GX064	SRR1552728	raw_reads_available	SRR1552728_trimmed	Asia	China, Guanxi Province	fish (tilapia)	fish	brain		2011	7	Ia
Deduplicated_dataset	H002	GCA_001190885.1	assembled_genome	NZ_CP011329	Asia	China	human	human	vagina		2011	736	III	2147416	35.65	11	19	19	0	1	0	1	1	1	1	0	0
Deduplicated_dataset	H0401	ERR10304754	raw_reads_available	H0401_trimmed	Asia	Viet Nam	human	human	vaginal fluid		2019	651	III	1995291	35.1	3	103	103	0	0	0	0	0	0	0	1	1
Deduplicated_dataset	H0402	ERR10304755	raw_reads_available	H0402_trimmed	Asia	Viet Nam	human	human	sputum		2019	19	V	2153285	35.35	11	19	19	0	1	0	1	1	1	1	0	0
Deduplicated_dataset	H0403	ERR10304756	raw_reads_available	H0403_trimmed	Asia	Viet Nam	human	human	amniotic fluid		2019	1	V	2057388	35.3	12	1	1	0	1	0	1	1	1	1	0	0
Deduplicated_dataset	H0404	ERR11011337	raw_reads_available	H0404_trimmed	Asia	Viet Nam	human	human	urine		2019	19	V	2141036	35.37	11	19	19	0	1	0	1	1	1	1	0	0
Deduplicated_dataset	H0405	ERR11011338	raw_reads_available	H0405_trimmed	Asia	Viet Nam	human	human	vaginal fluid		2019	19	V	2240838	35.47	11	19	19	0	1	0	1	1	1	1	0	0
Deduplicated_dataset	H0406	ERR10304757	raw_reads_available	H0406_trimmed	Asia	Viet Nam	human	human	vaginal fluid		2019	485	Ia	2045939	35.3	3	103	103	0	0	0	0	0	0	0	1	1
Deduplicated_dataset	H0407	ERR11011339	raw_reads_available	H0407_trimmed	Asia	Viet Nam	human	human	pus		2019	1	V	2137769	35.27	12	1	1	0	1	0	1	1	1	1	0	0
Deduplicated_dataset	H0408	ERR11011340	raw_reads_available	H0408_trimmed	Asia	Viet Nam	human	human	blood		2019	862	III	2052874	35.21	3	103	103	0	0	0	0	0	0	0	1	1
Deduplicated_dataset	HN016	GCA_001190805.1	assembled_genome	NZ_CP011325	Asia	China	fish (tilapia)	fish	brain		2011	7	Ia	2064722	35.66	13	283	7	0	0	1	0	0	0	0	1	1
Deduplicated_dataset	HN016	SRR1567876	raw_reads_available	SRR1567876_trimmed	Asia	China, Guanxi Province	fish (tilapia)	fish	brain		2011	7	Ia	2000956	35.33	13	283	7	0	0	1	0	0	0	0	1	1
Deduplicated_dataset	ILRI005	GCA_000427075.1	assembled_genome	HF952105	Africa	Kenya	camel	other	periarthricular abscess		2004	609	V	2109759	35.43	10	609	609	1	0	1	0	0	0	0	1	1
Deduplicated_dataset	ILRI021	GCA_003859675.1	assembled_genome	GCA_003859675	Africa	Kenya	camel	camel	abscess		2001	615	III	2093182	35.39	9	612	612	0	0	1	0	0	0	0	1	1
Deduplicated_dataset	ILRI022	GCA_003859485.1	assembled_genome	GCA_003859485	Africa	Somalia	camel	camel	milk			610	VI	2029137	35.31	9	612	612	1	0	1	0	0	0	0	1	1
Deduplicated_dataset	ILRI025	GCA_002135575.1	assembled_genome	NDGG01	Africa	Somalia	camel	other	milk			610	VI	2013384	35.25	9	612	612	1	0	1	0	0	0	0	1	1
Deduplicated_dataset	ILRI027	GCA_003859725.1	assembled_genome	GCA_003859725	Africa	Kenya	camel	camel	milk		2004	616	III	1994667	35.42	9	612	612	0	0	1	0	0	0	0	1	1
Deduplicated_dataset	ILRI030	GCA_002135545.1	assembled_genome	NDGF01	Africa	Somalia	camel	other	milk			617	VI	1999626	35.3	9	612	612	0	0	1	0	0	0	0	1	1
Deduplicated_dataset	ILRI032	GCA_003859695.1	assembled_genome	GCA_003859695	Africa	Kenya	camel	camel	wound		2004	612	IV	2096909	35.27	9	612	612	0	0	1	0	0	0	0	1	1
Deduplicated_dataset	ILRI037	GCA_002135495.1	assembled_genome	NDGE01	Africa	Kenya	camel	other	gingivitis		2004	612	IV	2020002	35.25	9	612	612	0	0	1	0	0	0	0	1	1
Deduplicated_dataset	ILRI054	GCA_002135525.1	assembled_genome	NDGD01	Africa	Kenya	camel	other	wound infection		2001	615	II	2021031	35.21	9	612	612	0	0	1	0	0	0	0	1	1
Deduplicated_dataset	ILRI064	GCA_003859655.1	assembled_genome	GCA_003859655	Africa	Somalia	camel	camel	milk			617	VI	2025319	35.43	9	612	612	0	0	1	0	0	0	0	1	1
Deduplicated_dataset	ILRI067	GCA_002135595.1	assembled_genome	NDGC01	Africa	Kenya	camel	other	wound infection		2003	614	V	1980133	35.12	10	609	609	0	0	1	0	0	0	0	1	1
Deduplicated_dataset	ILRI068	GCA_003859635.1	assembled_genome	GCA_003859635	Africa	Kenya	camel	camel	abscess		1999	612	IV	2109859	35.48	9	612	612	0	0	1	0	0	0	0	1	1
Deduplicated_dataset	ILRI112	GCA_000427055.1	assembled_genome	HF952106	Africa	Kenya	camel	other	periarthricular abscess		2002	617	VI	2029198	35.34	9	612	612	0	0	1	0	0	0	0	1	1
Deduplicated_dataset	ILRI120	GCA_002135505.1	assembled_genome	NDGB01	Africa	Kenya	camel	other	nose		2002	618	IV	2049911	35.31	9	612	612	0	0	1	0	0	0	0	1	1
Deduplicated_dataset	ILRI125	GCA_003859505.1	assembled_genome	GCA_003859505	Africa	Kenya	camel	camel	milk		1999	616	III	2106461	35.58	9	612	612	0	0	1	0	0	0	0	1	1
Deduplicated_dataset	ILRI127	GCA_002135445.1	assembled_genome	NDGA01	Africa	Kenya	camel	other	periarthricular abscess		2002	613	IV	1973342	35.26	9	612	612	0	0	1	0	0	0	0	1	1
Deduplicated_dataset	ILRI128	GCA_003859625.1	assembled_genome	GCA_003859625	Africa	Kenya	camel	camel	periarthricular abscess		2002	617	VI	2076008	35.33	9	612	612	0	0	1	0	0	0	0	1	1
Deduplicated_dataset	IT007	ERR048581	raw_reads_available	6630_7#8	Europe	Italy	human	human	neonatal invasive EOD		2008	17	III	2082763	35.46	1	17	17	0	1	0	1	1	0	0	1	1
Discarded	IT009	ERR048583	raw_reads_available	6630_7#10	Europe	Italy	human	human	neonatal invasive EOD		2008	17	III
Deduplicated_dataset	IT016	ERR048584	raw_reads_available	6630_7#11	Europe	Italy	human	human	neonatal invasive EOD		2009	130	IX	2075841	35.45	5	130	130	0	1	1	0	0	1	1	0	0
Deduplicated_dataset	IT018	ERR048585	raw_reads_available	6630_7#12	Europe	Italy	human	human	neonatal invasive EOD		2009	17	III	2113657	35.24	1	17	17	0	1	0	1	1	0	0	1	1
Discarded	IT020	ERR048587	raw_reads_available	6630_7#14	Europe	Italy	human	human	neonatal invasive EOD		2009	17	III
Deduplicated_dataset	IT028	ERR048588	raw_reads_available	6630_7#15	Europe	Italy	human	human	neonatal invasive EOD		2009	1	V	2057751	35.3	12	1	1	0	1	0	1	1	1	1	0	0
Deduplicated_dataset	IT036	ERR048593	raw_reads_available	6630_7#20	Europe	Italy	human	human	neonatal invasive EOD		2010	26	V	2181302	35.37	6	26	26	1	1	1	0	0	0	1	0	0
Deduplicated_dataset	JN_BR_125	ERR9937904	raw_reads_available	39214_1#235	South America	Brazil	bovine	bovine	mastitis	Bra_Cant_8	2001	103	Ia	2235624	35.69	3	103	103	1	0	1	0	0	0	0	1	1
Deduplicated_dataset	JN_BR_216	ERR9937906	raw_reads_available	39214_1#237	South America	Brazil	bovine	bovine	mastitis	Bra_NFrib_6	2002	NF	III	2295295	35.66	14	91	91	1	0	0	0	0	0	0	1	1
Discarded	JN_BR_221	ERR9937812	raw_reads_available	39214_1#115	South America	Brazil	bovine	bovine	mastitis	Bra_NFrib_6	2002	91	III
Discarded	JN_BR_230	ERR9937814	raw_reads_available	39214_1#117	South America	Brazil	bovine	bovine	mastitis	Bra_NFrib_6	2002	91	III
Discarded	JN_BR_235	ERR9937908	raw_reads_available	39214_1#239	South America	Brazil	bovine	bovine	mastitis	Bra_NFrib_6	2002	91	III
Discarded	JN_BR_238	ERR9937918	raw_reads_available	39214_1#257	South America	Brazil	bovine	bovine	mastitis	Bra_NFrib_6	2002	91	III
Discarded	JN_BR_243	ERR9937816	raw_reads_available	39214_1#119	South America	Brazil	bovine	bovine	mastitis	Bra_NFrib_6	2002	91	III
Deduplicated_dataset	JN_BR_245	ERR9937920	raw_reads_available	39214_1#259	South America	Brazil	bovine	bovine	mastitis	Bra_NFrib_6	2002	91	III	2296111	35.64	14	91	91	1	0	0	0	0	0	0	1	1
Discarded	JN_BR_251	ERR9937818	raw_reads_available	39214_1#121	South America	Brazil	bovine	bovine	mastitis	Bra_NFrib_6	2002	91	III
Discarded	JN_BR_257	ERR9937922	raw_reads_available	39214_1#261	South America	Brazil	bovine	bovine	mastitis	Bra_NFrib_6	2002	91	III
Discarded	JN_BR_259	ERR9937924	raw_reads_available	39214_1#263	South America	Brazil	bovine	bovine	mastitis	Bra_NFrib_7	2002	91	III
Discarded	JN_BR_260	ERR9937926	raw_reads_available	39214_1#265	South America	Brazil	bovine	bovine	mastitis	Bra_NFrib_7	2002	91	III
Discarded	JN_BR_272	ERR9937928	raw_reads_available	39214_1#267	South America	Brazil	bovine	bovine	mastitis	Bra_NFrib_7	2002	91	III
Deduplicated_dataset	JN_BR_273	ERR9937930	raw_reads_available	39214_1#269	South America	Brazil	bovine	bovine	mastitis	Bra_NFrib_7	2002	91	III	2398248	35.69	14	91	91	1	0	0	0	0	0	0	1	1
Discarded	JN_BR_275	ERR9937932	raw_reads_available	39214_1#271	South America	Brazil	bovine	bovine	mastitis	Bra_NFrib_7	2002	91	III
Discarded	JN_BR_278	ERR9937819	raw_reads_available	39214_1#123	South America	Brazil	bovine	bovine	mastitis	Bra_NFrib_7	2002	91	III
Discarded	JN_BR_283	ERR9937820	raw_reads_available	39214_1#125	South America	Brazil	bovine	bovine	mastitis	Bra_NFrib_7	2002	91	III
Deduplicated_dataset	JN_BR_40	ERR9937792	raw_reads_available	39214_1#95	South America	Brazil	bovine	bovine	mastitis	Bra_CMac_3	2001	103	Ia	2163193	35.64	3	103	103	1	0	1	0	0	0	0	1	1
Deduplicated_dataset	JN_BR_508	ERR9937942	raw_reads_available	39214_1#287	South America	Brazil	bovine	bovine	mastitis	Bra_DBar_18	2004	NF	Ia	2190971	35.68	3	103	103	1	0	1	0	0	0	0	1	1
Discarded	JN_BR_512	ERR9937944	raw_reads_available	39214_1#289	South America	Brazil	bovine	bovine	mastitis	Bra_DBar_18	2004	103	Ia
Discarded	JN_BR_514	ERR9937946	raw_reads_available	39214_1#291	South America	Brazil	bovine	bovine	mastitis	Bra_DBar_18	2004	103	Ia
Deduplicated_dataset	JN_BR_517	ERR9937948	raw_reads_available	39214_1#293	South America	Brazil	bovine	bovine	mastitis	Bra_DBar_18	2004	103	Ia	2114464	35.6	3	103	103	1	0	1	0	0	0	0	1	1
Discarded	JN_BR_518	ERR9937950	raw_reads_available	39214_1#295	South America	Brazil	bovine	bovine	mastitis	Bra_DBar_18	2004	103	Ia
Discarded	JN_BR_522	ERR9937952	raw_reads_available	39214_1#297	South America	Brazil	bovine	bovine	mastitis	Bra_DBar_18	2004	103	Ia
Discarded	JN_BR_526	ERR9937954	raw_reads_available	39214_1#299	South America	Brazil	bovine	bovine	mastitis	Bra_DBar_18	2004	103	Ia
Discarded	JN_BR_527	ERR9937956	raw_reads_available	39214_1#301	South America	Brazil	bovine	bovine	mastitis	Bra_DBar_18	2004	103	Ia
Discarded	JN_BR_530	ERR9937966	raw_reads_available	39214_1#311	South America	Brazil	bovine	bovine	mastitis	Bra_DBar_18	2004	103	Ia
Discarded	JN_BR_531	ERR9937968	raw_reads_available	39214_1#313	South America	Brazil	bovine	bovine	mastitis	Bra_DBar_18	2004	103	Ia
Discarded	JN_BR_532	ERR9937970	raw_reads_available	39214_1#315	South America	Brazil	bovine	bovine	mastitis	Bra_DBar_18	2004	103	Ia
Deduplicated_dataset	JN_BR_534	ERR9937821	raw_reads_available	39214_1#127	South America	Brazil	bovine	bovine	mastitis	Bra_DBar_18	2004	91	III	2330229	35.63	14	91	91	1	0	0	0	0	0	0	1	1
Discarded	JN_BR_537	ERR9937972	raw_reads_available	39214_1#317	South America	Brazil	bovine	bovine	mastitis	Bra_DBar_18	2004	103	Ia
Discarded	JN_BR_538	ERR9937974	raw_reads_available	39214_1#319	South America	Brazil	bovine	bovine	mastitis	Bra_DBar_18	2004	103	Ia
Discarded	JN_BR_539	ERR9937976	raw_reads_available	39214_1#321	South America	Brazil	bovine	bovine	mastitis	Bra_DBar_18	2004	103	Ia
Discarded	JN_BR_542	ERR9937978	raw_reads_available	39214_1#323	South America	Brazil	bovine	bovine	mastitis	Bra_DBar_18	2004	103	Ia
Discarded	JN_BR_543	ERR9937980	raw_reads_available	39214_1#325	South America	Brazil	bovine	bovine	mastitis	Bra_DBar_18	2004	103	Ia
Deduplicated_dataset	JN_BR_75	ERR9937810	raw_reads_available	39214_1#113	South America	Brazil	bovine	bovine	mastitis	Bra_CMac_4	2001	67	NT	2133828	35.55	4	61	61	1	0	0	0	0	0	0	1	1
Deduplicated_dataset	JN_BR_CL5594	ERR9937838	raw_reads_available	39214_1#145	South America	Brazil	bovine	bovine	mastitis	Bra_SDum	1996	1932	II	2142744	35.23	4	61	61	1	0	0	0	0	0	0	1	1
Deduplicated_dataset	JN_BR_CL5595	ERR9937990	raw_reads_available	39214_1#335	South America	Brazil	bovine	bovine	mastitis	Bra_Guar	1996	343	III	2101208	35.42	14	91	91	1	0	0	0	0	0	0	1	1
Deduplicated_dataset	JN_BR_CL5600	ERR9937992	raw_reads_available	39214_1#337	South America	Brazil	bovine	bovine	mastitis	Bra_VGE	1997	103*	Ia	2115150	35.52	3	103	103	1	0	1	0	0	0	0	1	1
Deduplicated_dataset	JN_BR_CL5602	ERR9937839	raw_reads_available	39214_1#147	South America	Brazil	bovine	bovine	mastitis	Bra_Matoz	1998	55	III	2235904	35.52	15	23	23	1	0	0	1	1	0	1	0	0
Deduplicated_dataset	JN_BR_CL5607	ERR9937994	raw_reads_available	39214_1#339	South America	Brazil	bovine	bovine	mastitis	Bra_BarrMan	1998	1929	III	2171980	35.63	14	91	91	1	0	0	0	0	0	0	1	1
Deduplicated_dataset	JN_BR_CL5612	ERR9937840	raw_reads_available	39214_1#149	South America	Brazil	bovine	bovine	mastitis	Bra_Jagu	1998	NF	III	2042529	35.5	14	91	91	1	0	0	0	0	0	0	1	1
Discarded	JN_BR_CL5616	ERR9937841	raw_reads_available	39214_1#151	South America	Brazil	bovine	bovine	mastitis	Bra_Jagu	1999	91	III	2677375	35.65
Deduplicated_dataset	JN_BR_CL5624	ERR9937842	raw_reads_available	39214_1#153	South America	Brazil	bovine	bovine	mastitis	Bra_Jagu	1999	1930	III	2049558	35.5	14	91	91	1	0	0	0	0	0	0	1	1
Discarded	JN_BR_CL5631	ERR9937843	raw_reads_available	39214_1#155	South America	Brazil	bovine	bovine	mastitis	Bra_SJoBoaVi	1999	91	III
Discarded	JN_BR_CL5634	ERR9937941	raw_reads_available	39214_1#286	South America	Brazil	bovine	bovine	mastitis	Bra_SJoBoaVi	1999	91	III
Discarded	JN_BR_CL5635	ERR9937844	raw_reads_available	39214_1#157	South America	Brazil	bovine	bovine	mastitis	Bra_SJoBoaVi	1999	91	III
Deduplicated_dataset	JN_BR_CL5636	ERR9937996	raw_reads_available	39214_1#341	South America	Brazil	bovine	bovine	mastitis	Bra_SJoBoaVi	1999	91	III	2400775	35.67	14	91	91	1	0	0	0	0	0	0	1	1
Deduplicated_dataset	JN_BR_CL5639	ERR9937845	raw_reads_available	39214_1#159	South America	Brazil	bovine	bovine	mastitis	Bra_CBelo	1999	91	III	2318191	35.66	14	91	91	1	0	0	0	0	0	0	1	1
Discarded	JN_BR_CL5641	ERR9937862	raw_reads_available	39214_1#177	South America	Brazil	bovine	bovine	mastitis	Bra_CBelo	1999	91	III
Discarded	JN_BR_CL5642	ERR9937998	raw_reads_available	39214_1#343	South America	Brazil	bovine	bovine	mastitis	Bra_CBelo	1999	91	III
Deduplicated_dataset	JN_BR_CL5645	ERR9937863	raw_reads_available	39214_1#179	South America	Brazil	bovine	bovine	mastitis	Bra_CPac	1999	NF	III	2044755	35.51	14	91	91	1	0	0	0	0	0	0	1	1
Discarded	JN_BR_CL5646	ERR9937864	raw_reads_available	39214_1#181	South America	Brazil	bovine	bovine	mastitis	Bra_CPac	1999	NF	III
Deduplicated_dataset	JN_BR_CL5652	ERR9937865	raw_reads_available	39214_1#183	South America	Brazil	bovine	bovine	mastitis	Bra_DEuz	1999	67	II	2135754	35.56	4	61	61	1	0	0	0	0	0	0	1	1
Deduplicated_dataset	JN_BR_CL5658	ERR9937866	raw_reads_available	39214_1#185	South America	Brazil	bovine	bovine	mastitis	Bra_JFor	1999	103	Ia	2047046	35.46	3	103	103	1	0	1	0	0	0	0	1	1
Discarded	JN_BR_CL5660	ERR9937867	raw_reads_available	39214_1#187	South America	Brazil	bovine	bovine	mastitis	Bra_JFor	1999	1930	III
Discarded	JN_BR_CL5661	ERR9937868	raw_reads_available	39214_1#189	South America	Brazil	bovine	bovine	mastitis	Bra_JFor	1999	1930	III
Deduplicated_dataset	JN_BR_CL5662	ERR9937869	raw_reads_available	39214_1#191	South America	Brazil	bovine	bovine	mastitis	Bra_JFor	1999	1930	III	2147749	35.59	14	91	91	1	0	0	0	0	0	0	1	1
Discarded	JN_BR_CL5663	ERR9938000	raw_reads_available	39214_1#345	South America	Brazil	bovine	bovine	mastitis	Bra_JFor	1999	1930	III
Deduplicated_dataset	JN_BR_CL5666	ERR9938002	raw_reads_available	39214_1#347	South America	Brazil	bovine	bovine	mastitis	Bra_SJoSer	2000	NF	Ia	2113412	35.51	3	103	103	1	0	1	0	0	0	0	1	1
Deduplicated_dataset	JN_BR_CL5667	ERR9937886	raw_reads_available	39214_1#209	South America	Brazil	bovine	bovine	mastitis	Bra_VPT	2000	103	Ia	2047256	35.46	3	103	103	1	0	1	0	0	0	0	1	1
Deduplicated_dataset	JN_BR_CL5668	ERR9937940	raw_reads_available	39214_1#285	South America	Brazil	bovine	bovine	mastitis	Bra_PCS	2000	103	Ia	2048784	35.47	3	103	103	1	0	1	0	0	0	0	1	1
Deduplicated_dataset	JN_BR_CL5670	ERR9938004	raw_reads_available	39214_1#349	South America	Brazil	bovine	bovine	mastitis	Bra_PMR	2000	1	V	2126268	35.36	12	1	1	1	1	0	1	1	1	1	0	0
Discarded	JN_BR_CL5672	ERR9937887	raw_reads_available	39214_1#211	South America	Brazil	bovine	bovine	mastitis	Bra_BarrMan	2000	1929	III
Deduplicated_dataset	JN_BR_CL5673	ERR9937888	raw_reads_available	39214_1#213	South America	Brazil	bovine	bovine	mastitis	Bra_BarrMan	2000	1929	III	2160613	35.62	14	91	91	1	0	0	0	0	0	0	1	1
Deduplicated_dataset	JN_BR_CL5675	ERR9937889	raw_reads_available	39214_1#215	South America	Brazil	bovine	bovine	mastitis	Bra_BarrMan	2000	67	III	2164308	35.52	4	61	61	1	0	0	0	0	0	0	1	1
Deduplicated_dataset	JN_BR_CL8895	ERR9937890	raw_reads_available	39214_1#217	South America	Brazil	bovine	bovine	mastitis	Bra_Embr	2009	103	Ia	2150481	35.55	3	103	103	1	0	1	0	0	0	0	1	1
Discarded	JN_BR_CL8896	ERR9937891	raw_reads_available	39214_1#219	South America	Brazil	bovine	bovine	mastitis	Bra_Embr	2010	103	Ia
Discarded	JN_BR_CL8897	ERR9937699	raw_reads_available	39214_1#2	South America	Brazil	bovine	bovine	mastitis	Bra_Embr	2010	103	Ia
Discarded	JN_BR_CL8899	ERR9937892	raw_reads_available	39214_1#221	South America	Brazil	bovine	bovine	mastitis	Bra_Embr	2010	103	Ia
Deduplicated_dataset	JN_BR_CL8900	ERR9937893	raw_reads_available	39214_1#223	South America	Brazil	bovine	bovine	mastitis	Bra_Embr	2010	103	Ia	2150766	35.55	3	103	103	1	0	1	0	0	0	0	1	1
Discarded	JN_BR_CL8901	ERR9937910	raw_reads_available	39214_1#241	South America	Brazil	bovine	bovine	mastitis	Bra_Embr	2010	103	Ia
Deduplicated_dataset	JN_BR_CL8902	ERR9937701	raw_reads_available	39214_1#4	South America	Brazil	bovine	bovine	mastitis	Bra_Embr	2010	19	V	2150126	35.41	11	19	19	0	1	0	1	1	1	1	0	0
Discarded	JN_BR_GBS100	ERR9937916	raw_reads_available	39214_1#253	South America	Brazil	bovine	bovine	mastitis		2020	91	III
Discarded	JN_BR_GBS103	ERR9937917	raw_reads_available	39214_1#255	South America	Brazil	bovine	bovine	mastitis		2020	91	III
Deduplicated_dataset	JN_BR_GBS104	ERR9937934	raw_reads_available	39214_1#273	South America	Brazil	bovine	bovine	mastitis		2021	91	III	2340818	35.69	14	91	91	1	0	0	0	0	0	0	1	1
Deduplicated_dataset	JN_BR_GBS106	ERR9937935	raw_reads_available	39214_1#275	South America	Brazil	bovine	bovine	mastitis		2021	67	II	2110396	35.59	4	61	61	1	0	0	0	0	0	0	1	1
Discarded	JN_BR_GBS121	ERR9937936	raw_reads_available	39214_1#277	South America	Brazil	bovine	bovine	mastitis		2021	103	Ia
Discarded	JN_BR_GBS124	ERR9937703	raw_reads_available	39214_1#6	South America	Brazil	bovine	bovine	mastitis		2021	103	Ia
Deduplicated_dataset	JN_BR_GBS125	ERR9937937	raw_reads_available	39214_1#279	South America	Brazil	bovine	bovine	mastitis		2021	103	Ia	2032214	35.49	3	103	103	1	0	1	0	0	0	0	1	1
Discarded	JN_BR_GBS127	ERR9937938	raw_reads_available	39214_1#281	South America	Brazil	bovine	bovine	mastitis		2021	103	Ia	4634247	35.12
Discarded	JN_BR_GBS128	ERR9937705	raw_reads_available	39214_1#8	South America	Brazil	bovine	bovine	mastitis		2021	103	Ia
Discarded	JN_BR_GBS129	ERR9937707	raw_reads_available	39214_1#10	South America	Brazil	bovine	bovine	mastitis		2021	103	Ia
Discarded	JN_BR_GBS130	ERR9937939	raw_reads_available	39214_1#283	South America	Brazil	bovine	bovine	mastitis		2021	103	Ia
Deduplicated_dataset	JN_BR_GBS94	ERR9937911	raw_reads_available	39214_1#243	South America	Brazil	bovine	bovine	mastitis		2020	NF	III	2439014	35.66	14	91	91	1	0	0	0	0	0	0	1	1
Discarded	JN_BR_GBS95	ERR9937912	raw_reads_available	39214_1#245	South America	Brazil	bovine	bovine	mastitis		2020	NF	III
Discarded	JN_BR_GBS97	ERR9937913	raw_reads_available	39214_1#247	South America	Brazil	bovine	bovine	mastitis		2020	NF	III
Discarded	JN_BR_GBS98	ERR9937914	raw_reads_available	39214_1#249	South America	Brazil	bovine	bovine	mastitis		2020	91	III
Deduplicated_dataset	JN_BR_GBS99	ERR9937915	raw_reads_available	39214_1#251	South America	Brazil	bovine	bovine	mastitis		2020	91	III	2379831	35.67	14	91	91	1	0	0	0	0	0	0	1	1
Discarded	JN_BR_M12	ERR9937933	raw_reads_available	39214_1#272	South America	Brazil	bovine	bovine	mastitis	Bra_RClar_1	2015		NT	2008359	36.48
Deduplicated_dataset	JN_BR_M57	ERR9937727	raw_reads_available	39214_1#30	South America	Brazil	bovine	bovine	mastitis		2015	91	III	2297589	35.69	14	91	91	1	0	0	0	0	0	0	1	1
Discarded	JN_BR_M58	ERR9937729	raw_reads_available	39214_1#32	South America	Brazil	bovine	bovine	mastitis		2015	91	III
Discarded	JN_BR_M59	ERR9937943	raw_reads_available	39214_1#288	South America	Brazil	bovine	bovine	mastitis	Bra_RClar_1	2015	NF	NT
Discarded	JN_BR_S110	ERR9937851	raw_reads_available	39214_1#166	South America	Brazil	fish	fish	invasive disease		2017	NF	Ib
Discarded	JN_BR_S111	ERR9937853	raw_reads_available	39214_1#168	South America	Brazil	fish	fish	invasive disease		2017	NF	NT	3868	33.82
Deduplicated_dataset	JN_BR_S134	ERR9937857	raw_reads_available	39214_1#172	South America	Brazil	fish	fish	brain		2017	NF	Ib	1801255	35.27	8	552	552	0	0	1	0	0	0	0	1	1
Deduplicated_dataset	JN_BR_S140	ERR9937859	raw_reads_available	39214_1#174	South America	Brazil	fish	fish	brain		2017	552*	Ib	1802378	35.27	8	552	552	0	0	1	0	0	0	0	1	1
Discarded	JN_BR_S143	ERR9937861	raw_reads_available	39214_1#176	South America	Brazil	fish	fish	invasive disease		2017	NF	Ib
Deduplicated_dataset	JN_BR_S145	ERR9937871	raw_reads_available	39214_1#194	South America	Brazil	fish	fish	invasive disease		2017	283	III	2060684	35.21	13	283	283	0	0	1	1	1	0	1	0	0
Discarded	JN_BR_S146	ERR9937873	raw_reads_available	39214_1#196	South America	Brazil	fish	fish	invasive disease		2017	NF	Ib
Deduplicated_dataset	JN_BR_S149	ERR9937877	raw_reads_available	39214_1#200	South America	Brazil	fish	fish	kidney		2017	NF	Ib	1802575	35.27	8	552	552	0	0	1	0	0	0	0	1	1
Discarded	JN_BR_S150	ERR9937879	raw_reads_available	39214_1#202	South America	Brazil	fish	fish	invasive disease		2017	NF	Ib
Deduplicated_dataset	JN_BR_S151	ERR9937881	raw_reads_available	39214_1#204	South America	Brazil	fish	fish	invasive disease		2017	NF	Ib	1805082	35.27	8	552	552	0	0	1	0	0	0	0	1	1
Discarded	JN_BR_S152	ERR9937883	raw_reads_available	39214_1#206	South America	Brazil	fish	fish	invasive disease		2017	NF	NT	2418669	36.48
Discarded	JN_BR_S154	ERR9937723	raw_reads_available	39214_1#26	South America	Brazil	fish	fish	invasive disease		2017		NT	2344101	39.73
Discarded	JN_BR_S157	ERR9937885	raw_reads_available	39214_1#208	South America	Brazil	fish	fish	invasive disease		2017	NF	NT	2339267	36.47
Discarded	JN_BR_S158	ERR9937725	raw_reads_available	39214_1#28	South America	Brazil	fish	fish	invasive disease		2017		NT
Discarded	JN_BR_S162	ERR9937897	raw_reads_available	39214_1#228	South America	Brazil	fish	fish	invasive disease		2018	NF	Ib
Discarded	JN_BR_S165	ERR9937899	raw_reads_available	39214_1#230	South America	Brazil	fish	fish	invasive disease		2018	NF	NT	6006	40.39
Deduplicated_dataset	JN_BR_S170	ERR9937901	raw_reads_available	39214_1#232	South America	Brazil	fish	fish	brain		2018	NF	Ib	1802503	35.27	8	552	552	0	0	1	0	0	0	0	1	1
Deduplicated_dataset	JN_BR_S172	ERR9937903	raw_reads_available	39214_1#234	South America	Brazil	fish	fish	brain		2018	552*	Ib	1802710	35.28	8	552	552	0	0	1	0	0	0	0	1	1
Deduplicated_dataset	JN_BR_S175	ERR9937905	raw_reads_available	39214_1#236	South America	Brazil	fish	fish	kidney		2018	NF	Ib	1803365	35.28	8	552	552	0	0	1	0	0	0	0	1	1
Discarded	JN_BR_S178	ERR9937909	raw_reads_available	39214_1#240	South America	Brazil	fish	fish	invasive disease		2018	NF	Ib
Discarded	JN_BR_S179	ERR9937919	raw_reads_available	39214_1#258	South America	Brazil	fish	fish	invasive disease		2018	NF	Ib
Deduplicated_dataset	JN_BR_S183	ERR9937923	raw_reads_available	39214_1#262	South America	Brazil	fish	fish	invasive disease		2018	NF	Ib	1802924	35.27	8	552	552	0	0	1	0	0	0	0	1	1
Discarded	JN_BR_S184	ERR9937925	raw_reads_available	39214_1#264	South America	Brazil	fish	fish	invasive disease		2018	NF	NT	2553763	38.69
Discarded	JN_BR_S186	ERR9937927	raw_reads_available	39214_1#266	South America	Brazil	fish	fish	invasive disease		2018		NT	2213842	36.54
Discarded	JN_BR_S188	ERR9937929	raw_reads_available	39214_1#268	South America	Brazil	fish	fish	invasive disease		2018	NF	Ib
Deduplicated_dataset	JN_BR_S194	ERR9937931	raw_reads_available	39214_1#270	South America	Brazil	fish	fish	brain		2019	NF	Ib	1802954	35.27	8	552	552	0	0	1	0	0	0	0	1	1
Deduplicated_dataset	JN_BR_S20	ERR9937803	raw_reads_available	39214_1#106	South America	Brazil	fish	fish	brain		2015	552*	Ib	1802059	35.27	8	552	552	0	0	1	0	0	0	0	1	1
Deduplicated_dataset	JN_BR_S22	ERR9937805	raw_reads_available	39214_1#108	South America	Brazil	fish	fish	brain		2015	552*	III - Ib	2196073	35.2	8	552	552	0	0	1	1	1	0	1	1	1
Discarded	JN_BR_S24	ERR9937807	raw_reads_available	39214_1#110	South America	Brazil	fish	fish	invasive disease		2015	NF	NT	1586	36.76
Deduplicated_dataset	JN_BR_S25	ERR9937809	raw_reads_available	39214_1#112	South America	Brazil	fish	fish	peritoneal fluid		2015	NF	Ib	1804068	35.29	8	552	552	0	0	1	0	0	0	0	1	1
Discarded	JN_BR_S26	ERR9938013	raw_reads_available	39214_1#358	South America	Brazil	fish	fish	invasive disease		2015		NT	2355132	36.45
Discarded	JN_BR_S28	ERR9937715	raw_reads_available	39214_1#18	South America	Brazil	fish	fish	invasive disease		2015		NT	2351807	36.45
Deduplicated_dataset	JN_BR_S29	ERR9937823	raw_reads_available	39214_1#130	South America	Brazil	fish	fish	abscess		2015	NF	Ib	1804312	35.27	8	552	552	0	0	1	0	0	0	0	1	1
Discarded	JN_BR_S3	ERR9937797	raw_reads_available	39214_1#100	South America	Brazil	fish	fish	invasive disease		2015	NF	Ib
Deduplicated_dataset	JN_BR_S33	ERR9937825	raw_reads_available	39214_1#132	South America	Brazil	fish	fish	invasive disease		2015	NF	Ib	1803774	35.27	8	552	552	0	0	1	0	0	0	0	1	1
Deduplicated_dataset	JN_BR_S35	ERR9937827	raw_reads_available	39214_1#134	South America	Brazil	fish	fish	brain		2015	283	III	2051029	35.22	13	283	283	0	0	1	1	1	0	1	0	0
Deduplicated_dataset	JN_BR_S37	ERR9937829	raw_reads_available	39214_1#136	South America	Brazil	fish	fish	brain		2015	NF	Ib	1801767	35.27	8	552	552	0	0	1	0	0	0	0	1	1
Discarded	JN_BR_S42	ERR9937831	raw_reads_available	39214_1#138	South America	Brazil	fish	fish	invasive disease		2015		NT	2414632	36.55
Deduplicated_dataset	JN_BR_S44	ERR9937833	raw_reads_available	39214_1#140	South America	Brazil	fish	fish	kidney		2015	NF	Ib	1804065	35.27	8	552	552	0	0	1	0	0	0	0	1	1
Discarded	JN_BR_S5	ERR9937799	raw_reads_available	39214_1#102	South America	Brazil	fish	fish	invasive disease		2015	NF	Ib
Discarded	JN_BR_S54	ERR9937835	raw_reads_available	39214_1#142	South America	Brazil	fish	fish	invasive disease		2015	NF	Ib
Discarded	JN_BR_S56	ERR9937837	raw_reads_available	39214_1#144	South America	Brazil	fish	fish	invasive disease		2015	NF	Ib
Deduplicated_dataset	JN_BR_S57	ERR9937717	raw_reads_available	39214_1#20	South America	Brazil	fish	fish	invasive disease		2015	283	III	2049919	35.22	13	283	283	0	0	1	1	1	0	1	0	0
Deduplicated_dataset	JN_BR_S59	ERR9937847	raw_reads_available	39214_1#162	South America	Brazil	fish	fish	kidney		2016	NF	Ib	1802525	35.27	8	552	552	0	0	1	0	0	0	0	1	1
Deduplicated_dataset	JN_BR_S65	ERR9937719	raw_reads_available	39214_1#22	South America	Brazil	fish	fish	brain		2016	NF	Ib	1803703	35.28	8	552	552	0	0	1	0	0	0	0	1	1
Deduplicated_dataset	JN_BR_S80	ERR9937721	raw_reads_available	39214_1#24	South America	Brazil	fish	fish	invasive disease		2016	283	III	2050634	35.22	13	283	283	0	0	1	1	1	0	1	0	0
Deduplicated_dataset	JN_BR_S84	ERR9937849	raw_reads_available	39214_1#164	South America	Brazil	fish	fish	brain		2017	NF	III - Ib	2182802	35.19	13	283	283	0	0	1	1	1	0	1	1	1
Deduplicated_dataset	JN_BR_SA03_17	ERR9937802	raw_reads_available	39214_1#105	South America	Brazil	fish	fish	invasive disease	Bra_Itac_1	2017	283	III	2050838	35.22	13	283	283	0	0	1	1	1	0	1	0	0
Deduplicated_dataset	JN_BR_SA104_17	ERR9938005	raw_reads_available	39214_1#350	South America	Brazil	fish	fish	invasive disease	Bra_SJoPon_6	2017	260	Ib	1811781	35.3	8	552	260	0	0	1	0	0	0	0	1	1
Discarded	JN_BR_SA107_17	ERR9937714	raw_reads_available	39214_1#17	South America	Brazil	fish	fish	invasive disease	Bra_SJoPon_6	2017	26	Ib
Deduplicated_dataset	JN_BR_SA108_17	ERR9937716	raw_reads_available	39214_1#19	South America	Brazil	fish	fish	invasive disease	Bra_SJoPon_6	2017	26	Ib	1810622	35.28	8	552	260	0	0	1	0	0	0	0	1	1
Deduplicated_dataset	JN_BR_SA118_17	ERR9937826	raw_reads_available	39214_1#133	South America	Brazil	fish	fish	invasive disease	Bra_Val_11	2017	283	III	2051267	35.23	13	283	283	0	0	1	1	1	0	1	0	0
Deduplicated_dataset	JN_BR_SA154_17	ERR9937828	raw_reads_available	39214_1#135	South America	Brazil	fish	fish	invasive disease	Bra_Rif_12	2017	283	III	2050738	35.22	13	283	283	0	0	1	1	1	0	1	0	0
Discarded	JN_BR_SA174_17	ERR9937830	raw_reads_available	39214_1#137	South America	Brazil	fish	fish	invasive disease	Bra_SJoPon_6	2017	26	Ib
Deduplicated_dataset	JN_BR_SA189_17	ERR9937718	raw_reads_available	39214_1#21	South America	Brazil	fish	fish	invasive disease	Bra_Jato_17	2017	NF	III	2050338	35.22	13	283	283	0	0	1	1	1	0	1	0	0
Deduplicated_dataset	JN_BR_SA196_17	ERR9937720	raw_reads_available	39214_1#23	South America	Brazil	fish	fish	invasive disease	Bra_Palo_55	2017	NF	Ib	1804788	35.27	8	552	552	0	0	1	0	0	0	0	1	1
Deduplicated_dataset	JN_BR_SA198_17	ERR9937722	raw_reads_available	39214_1#25	South America	Brazil	fish	fish	invasive disease	Bra_SFSul_20	2017	NF	Ib	1804881	35.27	8	552	552	0	0	1	0	0	0	0	1	1
Deduplicated_dataset	JN_BR_SA206_17	ERR9937832	raw_reads_available	39214_1#139	South America	Brazil	fish	fish	invasive disease	Bra_CRCla_21	2018	NF	Ib	1837854	35.33	8	552	552	0	0	1	0	0	0	0	1	1
Deduplicated_dataset	JN_BR_SA219_18	ERR9937834	raw_reads_available	39214_1#141	South America	Brazil	fish	fish	invasive disease	Bra_Coru_22	2018	283	III	2050770	35.22	13	283	283	0	0	1	1	1	0	1	0	0
Deduplicated_dataset	JN_BR_SA228_18	ERR9937836	raw_reads_available	39214_1#143	South America	Brazil	fish	fish	invasive disease	Bra_SAnt_23	2018	283	III	2050914	35.22	13	283	283	0	0	1	1	1	0	1	0	0
Deduplicated_dataset	JN_BR_SA258_18	ERR9937724	raw_reads_available	39214_1#27	South America	Brazil	fish	fish	invasive disease	Bra_PAlf_25	2018	283	Ib	1827445	35.35	8	552	260	0	0	1	0	0	0	0	1	1
Deduplicated_dataset	JN_BR_SA26_17	ERR9937804	raw_reads_available	39214_1#107	South America	Brazil	fish	fish	invasive disease	Bra_Glor_2	2017	283	III	2050016	35.22	13	283	283	0	0	1	1	1	0	1	0	0
Deduplicated_dataset	JN_BR_SA261_18	ERR9937846	raw_reads_available	39214_1#161	South America	Brazil	fish	fish	invasive disease	Bra_PAlf_25	2018	927	Ib	1836040	35.38	8	552	260	0	0	1	0	0	0	0	1	1
Deduplicated_dataset	JN_BR_SA268_18	ERR9937848	raw_reads_available	39214_1#163	South America	Brazil	fish	fish	invasive disease	Bra_PAlf_25	2018	283	III	2050743	35.22	13	283	283	0	0	1	1	1	0	1	0	0
Deduplicated_dataset	JN_BR_SA293_18	ERR9937726	raw_reads_available	39214_1#29	South America	Brazil	fish	fish	invasive disease	Bra_Ipia_27	2018	NF	Ib	1802450	35.27	8	552	552	0	0	1	0	0	0	0	1	1
Deduplicated_dataset	JN_BR_SA306_18	ERR9937850	raw_reads_available	39214_1#165	South America	Brazil	fish	fish	invasive disease	Bra_Glor_28	2018	283	III	2054688	35.25	13	283	283	0	0	1	1	1	0	1	0	0
Deduplicated_dataset	JN_BR_SA31_17	ERR9937999	raw_reads_available	39214_1#344	South America	Brazil	fish	fish	invasive disease	Bra_MLem_3	2017	283	III	2050577	35.22	13	283	283	0	0	1	1	1	0	1	0	0
Deduplicated_dataset	JN_BR_SA310_18	ERR9937728	raw_reads_available	39214_1#31	South America	Brazil	fish	fish	invasive disease	Bra_SFSul_29	2018	NF	Ib	1802399	35.27	8	552	552	0	0	1	0	0	0	0	1	1
Deduplicated_dataset	JN_BR_SA32_17	ERR9937806	raw_reads_available	39214_1#109	South America	Brazil	fish	fish	invasive disease	Bra_MLem_3	2017	NF	Ib	1824566	35.34	8	552	552	0	0	1	0	0	0	0	1	1
Deduplicated_dataset	JN_BR_SA322_18	ERR9937746	raw_reads_available	39214_1#49	South America	Brazil	fish	fish	invasive disease	Bra_Guad_30	2018	283	III	2050670	35.22	13	283	283	0	0	1	1	1	0	1	0	0
Deduplicated_dataset	JN_BR_SA35_17	ERR9937808	raw_reads_available	39214_1#111	South America	Brazil	fish	fish	invasive disease	Bra_Jato_4	2017	283	III	2050478	35.22	13	283	283	0	0	1	1	1	0	1	0	0
Deduplicated_dataset	JN_BR_SA384_18	ERR9937748	raw_reads_available	39214_1#51	South America	Brazil	fish	fish	invasive disease	Bra_Piran_32	2018	927	Ib	1820467	35.3	8	552	260	0	0	1	0	0	0	0	1	1
Deduplicated_dataset	JN_BR_SA400_18	ERR9937852	raw_reads_available	39214_1#167	South America	Brazil	fish	fish	invasive disease	Bra_SJoBoaVi_34	2018	283	III	2049834	35.22	13	283	283	0	0	1	1	1	0	1	0	0
Deduplicated_dataset	JN_BR_SA41_17	ERR9937822	raw_reads_available	39214_1#129	South America	Brazil	fish	fish	invasive disease	Bra_Glor_5	2017	283	III	2050466	35.22	13	283	283	0	0	1	1	1	0	1	0	0
Deduplicated_dataset	JN_BR_SA421_18	ERR9937750	raw_reads_available	39214_1#53	South America	Brazil	fish	fish	invasive disease	Bra_Uberl_36	2018	NF	Ib	1805409	35.28	8	552	552	0	0	1	0	0	0	0	1	1
Discarded	JN_BR_SA45_17	ERR9938001	raw_reads_available	39214_1#346	South America	Brazil	fish	fish	invasive disease	Bra_SJoPon_6	2017	26	Ib
Deduplicated_dataset	JN_BR_SA472_19	ERR9937752	raw_reads_available	39214_1#55	South America	Brazil	fish	fish	invasive disease	Bra_Jao_38	2019	NF	Ib	1805323	35.28	8	552	552	0	0	1	0	0	0	0	1	1
Deduplicated_dataset	JN_BR_SA490_19	ERR9937854	raw_reads_available	39214_1#169	South America	Brazil	fish	fish	invasive disease	Bra_PAlf_25	2019	283	III	2050886	35.22	13	283	283	0	0	1	1	1	0	1	0	0
Deduplicated_dataset	JN_BR_SA502_19	ERR9937754	raw_reads_available	39214_1#57	South America	Brazil	fish	fish	invasive disease	Bra_Selv_39	2019	NF	Ib	1805885	35.28	8	552	552	0	0	1	0	0	0	0	1	1
Deduplicated_dataset	JN_BR_SA508_19	ERR9937756	raw_reads_available	39214_1#59	South America	Brazil	fish	fish	invasive disease	Bra_NAur_40	2019	NF	Ib	1819211	35.31	8	552	552	0	0	1	0	0	0	0	1	1
Deduplicated_dataset	JN_BR_SA509_19	ERR9937758	raw_reads_available	39214_1#61	South America	Brazil	fish	fish	invasive disease	Bra_MNov_41	2019	927	Ib	1825238	35.36	8	552	260	0	0	1	0	0	0	0	1	1
Deduplicated_dataset	JN_BR_SA512_19	ERR9937760	raw_reads_available	39214_1#63	South America	Brazil	fish	fish	invasive disease	Bra_CGui_43	2019	NF	Ib	1805539	35.27	8	552	552	0	0	1	0	0	0	0	1	1
Deduplicated_dataset	JN_BR_SA516_19	ERR9937856	raw_reads_available	39214_1#171	South America	Brazil	fish	fish	invasive disease	Bra_Tol_44	2019	NF	Ib	1803871	35.27	8	552	552	0	0	1	0	0	0	0	1	1
Deduplicated_dataset	JN_BR_SA517_19	ERR9937858	raw_reads_available	39214_1#173	South America	Brazil	fish	fish	invasive disease	Bra_Tol_45	2019	NF	Ib	1811632	35.33	8	552	552	0	0	1	0	0	0	0	1	1
Deduplicated_dataset	JN_BR_SA526_19	ERR9937778	raw_reads_available	39214_1#81	South America	Brazil	fish	fish	invasive disease	Bra_Corb_46	2019	NF	Ib	1805121	35.28	8	552	552	0	0	1	0	0	0	0	1	1
Deduplicated_dataset	JN_BR_SA531_19	ERR9937860	raw_reads_available	39214_1#175	South America	Brazil	fish	fish	invasive disease	Bra_Glor_48	2019	927	Ib	1827572	35.35	8	552	260	0	0	1	0	0	0	0	1	1
Deduplicated_dataset	JN_BR_SA533_19	ERR9937870	raw_reads_available	39214_1#193	South America	Brazil	fish	fish	invasive disease	Bra_Cparag_49	2019	283	III	2051418	35.22	13	283	283	0	0	1	1	1	0	1	0	0
Deduplicated_dataset	JN_BR_SA536_19	ERR9937872	raw_reads_available	39214_1#195	South America	Brazil	fish	fish	invasive disease	Bra_Caf_50	2019	NF	Ib	1803526	35.28	8	552	552	0	0	1	0	0	0	0	1	1
Deduplicated_dataset	JN_BR_SA541_19	ERR9937780	raw_reads_available	39214_1#83	South America	Brazil	fish	fish	invasive disease	Bra_MNov_51	2019	927	Ib	1818779	35.29	8	552	260	0	0	1	0	0	0	0	1	1
Deduplicated_dataset	JN_BR_SA543_19	ERR9937874	raw_reads_available	39214_1#197	South America	Brazil	fish	fish	invasive disease	Bra_Rubi_52	2019	NF	Ib	1805120	35.28	8	552	552	0	0	1	0	0	0	0	1	1
Deduplicated_dataset	JN_BR_SA561_19	ERR9937782	raw_reads_available	39214_1#85	South America	Brazil	fish	fish	invasive disease	Bra_SCOes_53	2019	NF	Ib	1807553	35.3	8	552	552	0	0	1	0	0	0	0	1	1
Deduplicated_dataset	JN_BR_SA568_19	ERR9937784	raw_reads_available	39214_1#87	South America	Brazil	fish	fish	invasive disease	Bra_Glor_5	2019	283	III	2049544	35.22	13	283	283	0	0	1	1	1	0	1	0	0
Deduplicated_dataset	JN_BR_SA58_17	ERR9937824	raw_reads_available	39214_1#131	South America	Brazil	fish	fish	invasive disease	Bra_Jato_7	2017	927	Ib	1828352	35.35	8	552	260	0	0	1	0	0	0	0	1	1
Deduplicated_dataset	JN_BR_SA583_19	ERR9937786	raw_reads_available	39214_1#89	South America	Brazil	fish	fish	invasive disease	Bra_CRCla_31	2019	NF	Ib	1805172	35.28	8	552	552	0	0	1	0	0	0	0	1	1
Deduplicated_dataset	JN_BR_SA585_19	ERR9937788	raw_reads_available	39214_1#91	South America	Brazil	fish	fish	invasive disease	Bra_NAur_54	2019	NF	Ib	1804084	35.27	8	552	552	0	0	1	0	0	0	0	1	1
Deduplicated_dataset	JN_BR_SA586_19	ERR9937876	raw_reads_available	39214_1#199	South America	Brazil	fish	fish	invasive disease	Bra_FIgu_56	2019	17	III	1946622	35.21	1	17	17	0	0	0	1	1	0	0	1	1
Deduplicated_dataset	JN_BR_SA591_19	ERR9937878	raw_reads_available	39214_1#201	South America	Brazil	fish	fish	invasive disease	Bra_NAur_57	2019	NF	Ib	1803569	35.27	8	552	552	0	0	1	0	0	0	0	1	1
Deduplicated_dataset	JN_BR_SA595_19	ERR9937880	raw_reads_available	39214_1#203	South America	Brazil	fish	fish	invasive disease	Bra_NAur_58	2019	NF	Ib	1801772	35.27	8	552	552	0	0	1	0	0	0	0	1	1
Deduplicated_dataset	JN_BR_SA612_20	ERR9937882	raw_reads_available	39214_1#205	South America	Brazil	fish	fish	invasive disease	Bra_SCOes_58	2020	NF	Ib	1804419	35.27	8	552	552	0	0	1	0	0	0	0	1	1
Discarded	JN_BR_SA614_20	ERR9937884	raw_reads_available	39214_1#207	South America	Brazil	fish	fish	invasive disease	Bra_SJoPon_6	2020	283	III
Deduplicated_dataset	JN_BR_SA615_20	ERR9937894	raw_reads_available	39214_1#225	South America	Brazil	fish	fish	invasive disease	Bra_SJoPon_6	2020	283	III	2051119	35.22	13	283	283	0	0	1	1	1	0	1	0	0
Deduplicated_dataset	JN_BR_SA616_20	ERR9937790	raw_reads_available	39214_1#93	South America	Brazil	fish	fish	invasive disease	Bra_Perdi_60	2020	NF	Ib	1804654	35.3	8	552	552	0	0	1	0	0	0	0	1	1
Deduplicated_dataset	JN_BR_SA618_20	ERR9937896	raw_reads_available	39214_1#227	South America	Brazil	fish	fish	invasive disease	Bra_SCOes_61	2020	NF	Ib	1818425	35.34	8	552	552	0	0	1	0	0	0	0	1	1
Deduplicated_dataset	JN_BR_SA621_20	ERR9937898	raw_reads_available	39214_1#229	South America	Brazil	fish	fish	invasive disease	Bra_Caf_62	2020	283	III	2050000	35.22	13	283	283	0	0	1	1	1	0	1	0	0
Deduplicated_dataset	JN_BR_SA629_21	ERR9937900	raw_reads_available	39214_1#231	South America	Brazil	fish	fish	invasive disease	Bra_TresMar_63	2021	NF	Ib	1803632	35.27	8	552	552	0	0	1	0	0	0	0	1	1
Deduplicated_dataset	JN_BR_SA631_21	ERR9937902	raw_reads_available	39214_1#233	South America	Brazil	fish	fish	invasive disease	Bra_Alf_64	2021	NF	Ib	1804663	35.28	8	552	552	0	0	1	0	0	0	0	1	1
Deduplicated_dataset	JN_BR_SA88_17	ERR9938003	raw_reads_available	39214_1#348	South America	Brazil	fish	fish	invasive disease	Bra_NJagu_8	2017	26	Ib	1815372	35.29	8	552	260	0	0	1	0	0	0	0	1	1
Deduplicated_dataset	JN_BR_Sag001	ERR9738671	raw_reads_available	37880_2#257	South America	Brazil	human	human	throat swab		1978	22	II	2052183	35.32	7	22	22	0	1	0	0	0	0	1	0	0
Deduplicated_dataset	JN_BR_Sag002	ERR9738672	raw_reads_available	37880_2#259	South America	Brazil	human	human	throat swab		1979	12	Ib	2031161	35.22	13	283	7	0	1	1	1	1	1	1	0	0
Deduplicated_dataset	JN_BR_Sag003	ERR9738582	raw_reads_available	37880_1#360	South America	Brazil	human	human	rectovaginal swab		1979	19	III	2031238	35.39	11	19	19	0	1	0	1	1	1	1	0	0
Discarded	JN_BR_Sag004	ERR9738584	raw_reads_available	37880_1#362	South America	Brazil	human	human	adult carriage		2020	23	Ia
Deduplicated_dataset	JN_BR_Sag005	ERR9738586	raw_reads_available	37880_1#364	South America	Brazil	human	human	rectovaginal swab		1980	12	Ib	2031927	35.22	13	283	7	0	1	1	1	1	1	1	0	0
Deduplicated_dataset	JN_BR_Sag006	ERR9738588	raw_reads_available	37880_1#366	South America	Brazil	human	human	rectovaginal swab		1980	26	V	2116326	35.32	6	26	26	0	1	1	0	0	0	1	0	0
Deduplicated_dataset	JN_BR_Sag007	ERR9738590	raw_reads_available	37880_1#368	South America	Brazil	human	human	rectovaginal swab		1980	28	II	2083160	35.27	11	19	28	0	1	0	1	1	1	1	0	0
Deduplicated_dataset	JN_BR_Sag008	ERR9738239	raw_reads_available	37880_1#17	South America	Brazil	human	human	rectovaginal swab		1981	2	V	2004973	35.21	12	1	1	0	1	0	1	1	1	1	0	0
Deduplicated_dataset	JN_BR_Sag009	ERR9738241	raw_reads_available	37880_1#19	South America	Brazil	human	human	rectovaginal swab		1981	22	II	2046350	35.32	7	22	22	0	1	0	0	0	0	1	0	0
Deduplicated_dataset	JN_BR_Sag010	ERR9738673	raw_reads_available	37880_2#261	South America	Brazil	human	human	throat swab		1981	23	Ia	1979700	35.2	15	23	24	0	1	0	0	0	1	1	0	0
Deduplicated_dataset	JN_BR_Sag011	ERR9738243	raw_reads_available	37880_1#21	South America	Brazil	human	human	rectovaginal swab		1983	2	V	1989179	35.22	12	1	1	0	1	0	1	1	1	1	0	0
Deduplicated_dataset	JN_BR_Sag012	ERR9738245	raw_reads_available	37880_1#23	South America	Brazil	human	human	rectovaginal swab		1984	19	III	2018487	35.28	11	19	19	0	1	0	1	1	1	1	0	0
Deduplicated_dataset	JN_BR_Sag013	ERR9738223	raw_reads_available	37880_1#1	South America	Brazil	bovine	bovine	mastitis	Bra_SPau_63	1987	19	III	2022002	35.28	11	19	19	0	1	0	1	1	1	1	0	0
Deduplicated_dataset	JN_BR_Sag014	ERR9738225	raw_reads_available	37880_1#3	South America	Brazil	bovine	bovine	mastitis	Bra_SPau_69	1987	17	III	1961560	35.22	1	17	17	0	1	0	1	1	0	0	1	1
Deduplicated_dataset	JN_BR_Sag015	ERR9738256	raw_reads_available	37880_1#34	South America	Brazil	bovine	bovine	mastitis	Bra_Serop_28	1987	61	II	2099554	35.37	4	61	61	1	0	0	0	0	0	0	1	1
Deduplicated_dataset	JN_BR_Sag016	ERR9738247	raw_reads_available	37880_1#25	South America	Brazil	human	human	rectovaginal swab		1988	1	V	2131754	35.29	12	1	1	0	1	0	1	1	1	1	0	0
Deduplicated_dataset	JN_BR_Sag017	ERR9738249	raw_reads_available	37880_1#27	South America	Brazil	human	human	rectovaginal swab		1988	23	III	2066391	35.34	15	23	23	1	1	0	1	1	1	1	0	0
Deduplicated_dataset	JN_BR_Sag018	ERR9738555	raw_reads_available	37880_1#333	South America	Brazil	human	human	UTI		1990	23	Ia	2006058	35.23	15	23	24	0	1	0	0	0	1	1	0	0
Discarded	JN_BR_Sag019	ERR9738557	raw_reads_available	37880_1#335	South America	Brazil	human	human	UTI		1990	1934	II
Deduplicated_dataset	JN_BR_Sag020	ERR9738587	raw_reads_available	37880_1#365	South America	Brazil	human	human	wound		1990	1934	II	2073568	35.29	11	19	28	0	1	0	1	1	1	1	0	0
Deduplicated_dataset	JN_BR_Sag021	ERR9738546	raw_reads_available	37880_1#324	South America	Brazil	human	human	CSF		1990	23	III	2069209	35.31	15	23	23	1	1	0	1	1	0	1	0	0
Discarded	JN_BR_Sag022	ERR9738674	raw_reads_available	37880_2#263	South America	Brazil	human	human	carriage		1990	103	Ia
Deduplicated_dataset	JN_BR_Sag023	ERR9738675	raw_reads_available	37880_2#265	South America	Brazil	human	human	throat swab		1990	103	Ia	2026000	35.41	3	103	103	0	0	1	0	0	0	0	1	1
Deduplicated_dataset	JN_BR_Sag024	ERR9738680	raw_reads_available	37880_2#291	South America	Brazil	human	human	UTI		1990	1934	II	2072322	35.28	11	19	28	0	1	0	1	1	1	1	0	0
Discarded	JN_BR_Sag025	ERR9738681	raw_reads_available	37880_2#293	South America	Brazil	human	human	UTI		1990	1934	II
Discarded	JN_BR_Sag026	ERR9738575	raw_reads_available	37880_1#353	South America	Brazil	human	human	UTI		1990	1934	II
Deduplicated_dataset	JN_BR_Sag027	ERR9738577	raw_reads_available	37880_1#355	South America	Brazil	human	human	UTI		1990	17	III	1959725	35.21	1	17	17	0	1	0	1	1	0	0	1	1
Deduplicated_dataset	JN_BR_Sag028	ERR9738553	raw_reads_available	37880_1#331	South America	Brazil	human	human	throat swab		1991	28	II	2106163	35.35	11	19	28	0	1	0	1	1	1	1	0	0
Discarded	JN_BR_Sag029	ERR9738676	raw_reads_available	37880_2#267	South America	Brazil	human	human	carriage		1991	88	Ia
Deduplicated_dataset	JN_BR_Sag030	ERR9738677	raw_reads_available	37880_2#269	South America	Brazil	human	human	throat swab		1991	88	Ia	2066705	35.32	15	23	23	1	1	0	1	1	0	1	0	0
Deduplicated_dataset	JN_BR_Sag031	ERR9738548	raw_reads_available	37880_1#326	South America	Brazil	human	human	CSF		1991	17	III	1997006	35.27	1	17	17	0	1	0	1	1	0	0	1	1
Deduplicated_dataset	JN_BR_Sag032	ERR9738678	raw_reads_available	37880_2#271	South America	Brazil	human	human	throat swab		1995	10	Ib	2009540	35.22	13	283	7	0	1	1	1	1	1	1	0	0
Deduplicated_dataset	JN_BR_Sag033	ERR9738682	raw_reads_available	37880_2#295	South America	Brazil	human	human	UTI		1996	23	Ia	1974319	35.2	15	23	24	0	1	0	0	0	1	1	0	0
Deduplicated_dataset	JN_BR_Sag034	ERR9738258	raw_reads_available	37880_1#36	South America	Brazil	bovine	bovine	mastitis	Bra_BarrMan	1998	NF	III	2164640	35.64	14	91	91	1	0	0	0	0	0	0	1	1
Discarded	JN_BR_Sag035	ERR9738260	raw_reads_available	37880_1#38	South America	Brazil	bovine	bovine	mastitis	Bra_SJoBoaVi	1999	91	III
Deduplicated_dataset	JN_BR_Sag036	ERR9738690	raw_reads_available	37880_2#327	South America	Brazil	human	human	adult carriage		2000	new	II	2071566	35.28	11	19	28	0	1	0	1	1	1	1	0	0
Deduplicated_dataset	JN_BR_Sag037	ERR9738262	raw_reads_available	37880_1#40	South America	Brazil	bovine	bovine	mastitis	Bra_PMR	2000	196	IV	2160114	35.47	12	1	459	1	0	0	1	1	0	1	0	0
Deduplicated_dataset	JN_BR_Sag038	ERR9738264	raw_reads_available	37880_1#42	South America	Brazil	bovine	bovine	mastitis	Bra_Merc	2000	NF	Ia	2096898	35.49	12	1	459	1	1	0	1	1	1	1	0	0
Deduplicated_dataset	JN_BR_Sag039	ERR9738683	raw_reads_available	37880_2#297	South America	Brazil	human	human	UTI		2001	23	Ia	1989049	35.2	15	23	24	0	1	0	0	0	1	1	0	0
Deduplicated_dataset	JN_BR_Sag040	ERR9738691	raw_reads_available	37880_2#329	South America	Brazil	human	human	adult carriage		2001	17	III	2048897	35.34	1	17	17	0	1	0	1	1	0	0	1	1
Deduplicated_dataset	JN_BR_Sag041	ERR9738251	raw_reads_available	37880_1#29	South America	Brazil	human	human	rectovaginal swab		2001	23	Ia	1974246	35.2	15	23	24	0	1	0	0	0	1	1	0	0
Discarded	JN_BR_Sag046	ERR9738579	raw_reads_available	37880_1#357	South America	Brazil	human	human	UTI	Bra_PAleg	2006	130	IX
Deduplicated_dataset	JN_BR_Sag047	ERR9738581	raw_reads_available	37880_1#359	South America	Brazil	human	human	UTI	Bra_PAleg	2006	130	IX	2037314	35.38	5	130	130	0	1	1	0	0	1	1	0	0
Deduplicated_dataset	JN_BR_Sag049	ERR9738684	raw_reads_available	37880_2#299	South America	Brazil	human	human	UTI	Bra_PAleg	2006	23	Ia	2001535	35.2	15	23	24	0	1	0	0	0	1	1	0	0
Deduplicated_dataset	JN_BR_Sag051	ERR9738685	raw_reads_available	37880_2#301	South America	Brazil	human	human	UTI	Bra_PAleg	2006	22	II	2052305	35.32	7	22	22	0	1	0	0	0	0	1	0	0
Discarded	JN_BR_Sag052	ERR9738686	raw_reads_available	37880_2#303	South America	Brazil	human	human	UTI	Bra_PAleg	2006	23	Ia
Deduplicated_dataset	JN_BR_Sag054	ERR9738253	raw_reads_available	37880_1#31	South America	Brazil	human	human	rectovaginal swab		2006	1	V	2131679	35.29	12	1	1	0	1	0	1	1	1	1	0	0
Deduplicated_dataset	JN_BR_Sag055	ERR9738271	raw_reads_available	37880_1#49	South America	Brazil	human	human	rectovaginal swab		2006	19	III	2157410	35.49	11	19	19	0	1	0	1	1	1	1	0	0
Deduplicated_dataset	JN_BR_Sag056	ERR9738687	raw_reads_available	37880_2#321	South America	Brazil	human	human	UTI		2006	23	III	2162275	35.36	15	23	23	1	1	0	1	1	1	1	0	0
Deduplicated_dataset	JN_BR_Sag060	ERR9738550	raw_reads_available	37880_1#328	South America	Brazil	human	human	urine		2006	17	III	2035034	35.33	1	17	17	0	1	0	1	1	0	0	1	1
Deduplicated_dataset	JN_BR_Sag062	ERR9738266	raw_reads_available	37880_1#44	South America	Brazil	bovine	bovine	mastitis	Bra_2	2006	103*	Ia	2082033	35.44	3	103	103	1	0	1	0	0	0	0	1	1
Deduplicated_dataset	JN_BR_Sag063	ERR9738268	raw_reads_available	37880_1#46	South America	Brazil	goat	other	mastitis		2006	23	Ia	2002561	35.2	15	23	24	0	1	0	0	0	1	1	0	0
Deduplicated_dataset	JN_BR_Sag067	ERR9738273	raw_reads_available	37880_1#51	South America	Brazil	human	human	rectovaginal swab	Bra_Cuia	2006	12	Ib	2028542	35.21	13	283	7	0	1	1	1	1	1	1	0	0
Deduplicated_dataset	JN_BR_Sag068	ERR9738270	raw_reads_available	37880_1#48	South America	Brazil	bovine	bovine	mastitis	Bra_4	2006	1	V	2071593	35.26	12	1	1	0	1	0	1	1	1	1	0	0
Deduplicated_dataset	JN_BR_Sag069	ERR9738288	raw_reads_available	37880_1#66	South America	Brazil	bovine	bovine	mastitis		2007	1	V	2230510	35.47	12	1	1	1	1	0	1	1	1	1	0	0
Discarded	JN_BR_Sag070	ERR9738290	raw_reads_available	37880_1#68	South America	Brazil	bovine	bovine	mastitis	Bra_12	2007	1	V
Deduplicated_dataset	JN_BR_Sag071	ERR9738292	raw_reads_available	37880_1#70	South America	Brazil	bovine	bovine	mastitis	Bra_12	2007	1	V	2194760	35.44	12	1	1	1	1	0	1	1	1	1	0	0
Deduplicated_dataset	JN_BR_Sag072	ERR9738294	raw_reads_available	37880_1#72	South America	Brazil	bovine	bovine	mastitis	Bra_13	2007	1	V	2164518	35.41	12	1	1	0	1	0	1	1	1	1	0	0
Deduplicated_dataset	JN_BR_Sag073	ERR9738296	raw_reads_available	37880_1#74	South America	Brazil	bovine	bovine	mastitis	Bra_14	2007	NF	Ia	2104266	35.48	2	314	314	1	0	0	0	0	0	0	1	1
Discarded	JN_BR_Sag074	ERR9738298	raw_reads_available	37880_1#76	South America	Brazil	bovine	bovine	mastitis	Bra_14	2007	NF	Ia
Deduplicated_dataset	JN_BR_Sag075	ERR9738300	raw_reads_available	37880_1#78	South America	Brazil	bovine	bovine	mastitis	Bra_16	2007	314	Ia	2100505	35.46	2	314	314	1	0	0	0	0	0	0	1	1
Deduplicated_dataset	JN_BR_Sag076	ERR9738302	raw_reads_available	37880_1#80	South America	Brazil	bovine	bovine	mastitis	Bra_17	2007	314	Ia	2101285	35.46	2	314	314	1	0	0	0	0	0	0	1	1
Deduplicated_dataset	JN_BR_Sag077	ERR9738320	raw_reads_available	37880_1#98	South America	Brazil	bovine	bovine	mastitis	Bra_17	2007	NF	Ia	2102375	35.47	2	314	314	1	0	0	0	0	0	0	1	1
Deduplicated_dataset	JN_BR_Sag078	ERR9738265	raw_reads_available	37880_1#43	South America	Brazil	human	human	rectovaginal swab		2010	17	III	2043987	35.34	1	17	17	0	1	0	1	1	0	0	1	1
Discarded	JN_BR_Sag079	ERR9738227	raw_reads_available	37880_1#5	South America	Brazil	bovine	bovine	mastitis	Bra_17	2007	314	Ia
Deduplicated_dataset	JN_BR_Sag080	ERR9738229	raw_reads_available	37880_1#7	South America	Brazil	bovine	bovine	mastitis	Bra_18	2007	314*	Ia	2104088	35.47	2	314	314	1	0	0	0	0	0	0	1	1
Deduplicated_dataset	JN_BR_Sag094	ERR9937971	raw_reads_available	39214_1#316	South America	Brazil	human	human	urine	Bra_Cuia	2009	144	Ia	2027413	35.24	15	23	24	0	1	0	0	0	1	1	0	0
Deduplicated_dataset	JN_BR_Sag095	ERR9937973	raw_reads_available	39214_1#318	South America	Brazil	human	human	urine	Bra_Cuia	2009	1	V	2173009	35.43	12	1	1	0	1	0	1	1	1	1	0	0
Deduplicated_dataset	JN_BR_Sag096	ERR9937975	raw_reads_available	39214_1#320	South America	Brazil	human	human	urine	Bra_Botu	2009	17	III	1998504	35.27	1	17	17	0	1	0	1	1	0	0	1	1
Deduplicated_dataset	JN_BR_Sag097	ERR9738267	raw_reads_available	37880_1#45	South America	Brazil	human	human	rectovaginal swab		2009	19	III	2021752	35.28	11	19	19	0	1	0	1	1	1	1	0	0
Deduplicated_dataset	JN_BR_Sag098	ERR9937977	raw_reads_available	39214_1#322	South America	Brazil	human	human	urine	Bra_Botu	2009	19	III	2020658	35.28	11	19	19	0	1	0	1	1	1	1	0	0
Deduplicated_dataset	JN_BR_Sag100	ERR9738322	raw_reads_available	37880_1#100	South America	Brazil	bovine	bovine	mastitis	Bra_Embr	2010	103	Ia	2147585	35.56	3	103	103	1	0	1	0	0	0	0	1	1
Deduplicated_dataset	JN_BR_Sag101	ERR9738275	raw_reads_available	37880_1#53	South America	Brazil	human	human	rectovaginal swab		2010	1	V	2058143	35.3	12	1	1	0	1	0	1	1	1	1	0	0
Discarded	JN_BR_Sag105	ERR9738277	raw_reads_available	37880_1#55	South America	Brazil	human	human	adult carriage		2010	23	Ia
Discarded	JN_BR_Sag107	ERR9738279	raw_reads_available	37880_1#57	South America	Brazil	human	human	adult carriage		2010	144	Ia
Deduplicated_dataset	JN_BR_Sag109	ERR9738281	raw_reads_available	37880_1#59	South America	Brazil	human	human	rectovaginal swab		2010	19	III	2113681	35.26	11	19	19	0	1	0	1	1	1	1	0	0
Deduplicated_dataset	JN_BR_Sag110	ERR9937949	raw_reads_available	39214_1#294	South America	Brazil	human	human	rectovaginal swab		2012	24	V	2053671	35.21	15	23	24	0	1	1	0	0	1	1	0	0
Deduplicated_dataset	JN_BR_Sag112	ERR9738679	raw_reads_available	37880_2#289	South America	Brazil	human	human	throat swab		2014	88	II	2058831	35.31	15	23	23	1	1	0	1	1	0	1	0	0
Deduplicated_dataset	JN_BR_Sag113	ERR9738688	raw_reads_available	37880_2#323	South America	Brazil	human	human	UTI		2014	1935	III	2211253	35.44	11	19	19	0	1	0	1	1	1	1	0	0
Deduplicated_dataset	JN_BR_Sag115	ERR9738285	raw_reads_available	37880_1#63	South America	Brazil	human	human	rectovaginal swab		2016	17	III	1958782	35.21	1	17	17	0	1	0	1	1	0	0	1	1
Discarded	JN_BR_Sag116	ERR9738303	raw_reads_available	37880_1#81	South America	Brazil	human	human	adult carriage		2016	23	Ia
Deduplicated_dataset	JN_BR_Sag117	ERR9738552	raw_reads_available	37880_1#330	South America	Brazil	human	human	bronchoalveolar lavage		2000	23	Ia	1957665	35.2	15	23	24	0	1	0	0	0	1	1	0	0
Discarded	JN_BR_Sag118	ERR9738269	raw_reads_available	37880_1#47	South America	Brazil	human	human	adult carriage		2016	817	II
Discarded	JN_BR_Sag119	ERR9738305	raw_reads_available	37880_1#83	South America	Brazil	human	human	adult carriage		2016	130	IX
Discarded	JN_BR_Sag120	ERR9738307	raw_reads_available	37880_1#85	South America	Brazil	human	human	adult carriage		2017	23	Ia
Discarded	JN_BR_Sag121	ERR9738309	raw_reads_available	37880_1#87	South America	Brazil	human	human	adult carriage		2017	1936	II - Ia
Discarded	JN_BR_Sag122	ERR9738311	raw_reads_available	37880_1#89	South America	Brazil	human	human	adult carriage		2017	17	III
Deduplicated_dataset	JN_BR_Sag123	ERR9738313	raw_reads_available	37880_1#91	South America	Brazil	human	human	rectovaginal swab		2017	17	III	2029248	35.35	1	17	17	0	1	0	1	1	0	0	1	1
Discarded	JN_BR_Sag124	ERR9738315	raw_reads_available	37880_1#93	South America	Brazil	human	human	adult carriage		2018	28	II
Discarded	JN_BR_Sag125	ERR9738317	raw_reads_available	37880_1#95	South America	Brazil	human	human	adult carriage		2019	24	V
Discarded	JN_BR_Sag126	ERR9738335	raw_reads_available	37880_1#113	South America	Brazil	human	human	adult carriage		2019	817	II
Deduplicated_dataset	JN_BR_Sag127	ERR9738554	raw_reads_available	37880_1#332	South America	Brazil	human	human	umbilical swab		2001	17	III	2036516	35.33	1	17	17	0	1	0	1	1	0	0	1	1
Deduplicated_dataset	JN_BR_Sag128	ERR9738287	raw_reads_available	37880_1#65	South America	Brazil	human	human	rectovaginal swab		2019	817	II	2007048	35.26	12	1	817	0	1	0	0	0	0	1	0	0
Deduplicated_dataset	JN_BR_Sag129	ERR9738289	raw_reads_available	37880_1#67	South America	Brazil	human	human	rectovaginal swab		2020	23	Ia	2020391	35.21	15	23	24	0	1	0	0	0	1	1	0	0
Discarded	JN_BR_Sag130	ERR9738337	raw_reads_available	37880_1#115	South America	Brazil	human	human	adult carriage		2013	24	Ia
Discarded	JN_BR_Sag131	ERR9738339	raw_reads_available	37880_1#117	South America	Brazil	human	human	adult carriage		2013	144	Ia
Deduplicated_dataset	JN_BR_Sag132	ERR9738341	raw_reads_available	37880_1#119	South America	Brazil	human	human	rectovaginal swab		2013	144	Ia	2081413	35.4	15	23	24	0	1	0	0	0	1	1	0	0
Deduplicated_dataset	JN_BR_Sag133	ERR9738343	raw_reads_available	37880_1#121	South America	Brazil	human	human	rectovaginal swab		2013	1920	V	2113914	35.38	12	1	1	0	1	0	1	1	1	1	0	0
Discarded	JN_BR_Sag134	ERR9738345	raw_reads_available	37880_1#123	South America	Brazil	human	human	adult carriage		2013	28	II
Discarded	JN_BR_Sag135	ERR9738347	raw_reads_available	37880_1#125	South America	Brazil	human	human	adult carriage		2013	23	Ia
Deduplicated_dataset	JN_BR_Sag136	ERR9738349	raw_reads_available	37880_1#127	South America	Brazil	human	human	rectovaginal swab		2013	23	III	2081920	35.33	15	23	23	1	1	0	1	1	1	1	0	0
Deduplicated_dataset	JN_BR_Sag137	ERR9738367	raw_reads_available	37880_1#145	South America	Brazil	human	human	rectovaginal swab		2013	147	III	2037387	35.34	1	17	17	0	1	0	1	1	0	0	1	1
Discarded	JN_BR_Sag138	ERR9738369	raw_reads_available	37880_1#147	South America	Brazil	human	human	adult carriage		2013	23	Ia
Discarded	JN_BR_Sag139	ERR9738371	raw_reads_available	37880_1#149	South America	Brazil	human	human	adult carriage		2013	144	Ia
Discarded	JN_BR_Sag140	ERR9738373	raw_reads_available	37880_1#151	South America	Brazil	human	human	adult carriage		2013	23	Ia
Deduplicated_dataset	JN_BR_Sag141	ERR9738375	raw_reads_available	37880_1#153	South America	Brazil	human	human	rectovaginal swab		2013	10	II	2098222	35.25	13	283	7	0	1	1	1	1	0	1	0	0
Discarded	JN_BR_Sag142	ERR9738377	raw_reads_available	37880_1#155	South America	Brazil	human	human	adult carriage		2013	10	II
Discarded	JN_BR_Sag143	ERR9738379	raw_reads_available	37880_1#157	South America	Brazil	human	human	adult carriage		2013	24	V
Discarded	JN_BR_Sag144	ERR9738381	raw_reads_available	37880_1#159	South America	Brazil	human	human	adult carriage		2013	28	II
Discarded	JN_BR_Sag145	ERR9738399	raw_reads_available	37880_1#177	South America	Brazil	human	human	adult carriage		2013	144	Ia
Deduplicated_dataset	JN_BR_Sag146	ERR9738401	raw_reads_available	37880_1#179	South America	Brazil	human	human	rectovaginal swab		2013	24	V	2053203	35.21	15	23	24	0	1	1	0	0	1	1	0	0
Deduplicated_dataset	JN_BR_Sag147	ERR9738403	raw_reads_available	37880_1#181	South America	Brazil	human	human	rectovaginal swab		2013	28	II	2090129	35.33	11	19	28	0	1	0	1	1	1	1	0	0
Discarded	JN_BR_Sag148	ERR9738405	raw_reads_available	37880_1#183	South America	Brazil	human	human	adult carriage		2013	144	Ia
Deduplicated_dataset	JN_BR_Sag149	ERR9738407	raw_reads_available	37880_1#185	South America	Brazil	human	human	rectovaginal swab		2013	1921	Ia	2045059	35.26	15	23	24	0	1	0	0	0	1	1	0	0
Deduplicated_dataset	JN_BR_Sag150	ERR9738291	raw_reads_available	37880_1#69	South America	Brazil	human	human	rectovaginal swab		2008	103	Ia	2042312	35.45	3	103	103	1	0	1	0	0	0	0	1	1
Discarded	JN_BR_Sag151	ERR9738293	raw_reads_available	37880_1#71	South America	Brazil	human	human	adult carriage		2008	23	Ia
Discarded	JN_BR_Sag152	ERR9738409	raw_reads_available	37880_1#187	South America	Brazil	human	human	adult carriage		2008	23	Ia
Deduplicated_dataset	JN_BR_Sag153	ERR9738411	raw_reads_available	37880_1#189	South America	Brazil	human	human	rectovaginal swab		2008	19	III	2103929	35.33	11	19	19	0	1	0	1	1	1	1	0	0
Discarded	JN_BR_Sag154	ERR9738413	raw_reads_available	37880_1#191	South America	Brazil	human	human	adult carriage		2008	28	II
Deduplicated_dataset	JN_BR_Sag155	ERR9738431	raw_reads_available	37880_1#209	South America	Brazil	human	human	rectovaginal swab		2008	130	IX	2108959	35.42	5	130	130	0	1	1	0	0	1	1	0	0
Deduplicated_dataset	JN_BR_Sag156	ERR9738295	raw_reads_available	37880_1#73	South America	Brazil	human	human	rectovaginal swab		2008	1	V	2098034	35.33	12	1	1	0	1	0	1	1	1	1	0	0
Deduplicated_dataset	JN_BR_Sag157	ERR9738433	raw_reads_available	37880_1#211	South America	Brazil	human	human	rectovaginal swab		2008	19	V	2171147	35.45	11	19	19	0	1	0	1	1	1	1	0	0
Deduplicated_dataset	JN_BR_Sag158	ERR9738435	raw_reads_available	37880_1#213	South America	Brazil	human	human	rectovaginal swab		2008	144	Ia	2017450	35.22	15	23	24	0	1	0	0	0	1	1	0	0
Discarded	JN_BR_Sag159	ERR9738437	raw_reads_available	37880_1#215	South America	Brazil	human	human	adult carriage		2008	24	Ia
Discarded	JN_BR_Sag160	ERR9738297	raw_reads_available	37880_1#75	South America	Brazil	human	human	adult carriage		2008	144	Ia
Deduplicated_dataset	JN_BR_Sag161	ERR9738299	raw_reads_available	37880_1#77	South America	Brazil	human	human	rectovaginal swab		2008	28	II	2067478	35.32	11	19	28	0	1	0	1	1	1	1	0	0
Deduplicated_dataset	JN_BR_Sag162	ERR9738301	raw_reads_available	37880_1#79	South America	Brazil	human	human	rectovaginal swab		2008	267	II	2103149	35.29	11	19	28	0	1	0	1	1	1	1	0	0
Discarded	JN_BR_Sag163	ERR9738439	raw_reads_available	37880_1#217	South America	Brazil	human	human	adult carriage		2008	28	II
Discarded	JN_BR_Sag164	ERR9738319	raw_reads_available	37880_1#97	South America	Brazil	human	human	adult carriage		2009	19	III
Discarded	JN_BR_Sag165	ERR9738321	raw_reads_available	37880_1#99	South America	Brazil	human	human	adult carriage		2020	23	Ia
Deduplicated_dataset	JN_BR_Sag166	ERR9738323	raw_reads_available	37880_1#101	South America	Brazil	human	human	rectovaginal swab		2008	23	Ia	1967062	35.2	15	23	24	0	1	0	0	0	1	1	0	0
Discarded	JN_BR_Sag167	ERR9738325	raw_reads_available	37880_1#103	South America	Brazil	human	human	adult carriage		2008	144	Ia
Deduplicated_dataset	JN_BR_Sag168	ERR9738327	raw_reads_available	37880_1#105	South America	Brazil	human	human	rectovaginal swab		2008	26	V	2020651	35.28	6	26	26	0	1	1	0	0	0	1	0	0
Deduplicated_dataset	JN_BR_Sag169	ERR9738583	raw_reads_available	37880_1#361	South America	Brazil	human	human	UTI		1996	19	V	2099348	35.39	11	19	19	0	1	0	1	1	1	1	0	0
Deduplicated_dataset	JN_BR_Sag170	ERR9738259	raw_reads_available	37880_1#37	South America	Brazil	human	human	peritoneal fluid		1996	23	Ia	1974366	35.2	15	23	24	0	1	0	0	0	1	1	0	0
Deduplicated_dataset	JN_BR_Sag171	ERR9738441	raw_reads_available	37880_1#219	South America	Brazil	human	human	rectovaginal swab		2008	24	Ia	2058672	35.2	15	23	24	0	1	1	0	0	1	1	0	0
Discarded	JN_BR_Sag172	ERR9738329	raw_reads_available	37880_1#107	South America	Brazil	human	human	adult carriage		2008	28	II
Deduplicated_dataset	JN_BR_Sag173	ERR9738585	raw_reads_available	37880_1#363	South America	Brazil	human	human	UTI		1999	19	III	2105830	35.34	11	19	19	0	1	0	1	1	1	1	0	0
Deduplicated_dataset	JN_BR_Sag174	ERR9738443	raw_reads_available	37880_1#221	South America	Brazil	human	human	rectovaginal swab		2009	23	III	2133850	35.32	15	23	23	1	1	0	1	1	1	1	0	0
Deduplicated_dataset	JN_BR_Sag175	ERR9738445	raw_reads_available	37880_1#223	South America	Brazil	human	human	rectovaginal swab		2013	1	V	2049622	35.33	12	1	1	0	1	0	1	1	1	1	0	0
Discarded	JN_BR_Sag176	ERR9738463	raw_reads_available	37880_1#241	South America	Brazil	human	human	adult carriage		2013	28	II
Discarded	JN_BR_Sag177	ERR9738465	raw_reads_available	37880_1#243	South America	Brazil	human	human	adult carriage		2009	144	Ia
Deduplicated_dataset	JN_BR_Sag178	ERR9738467	raw_reads_available	37880_1#245	South America	Brazil	human	human	rectovaginal swab		2010	817	II	2038668	35.32	12	1	817	0	1	0	0	0	0	1	0	0
Deduplicated_dataset	JN_BR_Sag179	ERR9738469	raw_reads_available	37880_1#247	South America	Brazil	human	human	rectovaginal swab		2009	144	Ia	2013260	35.23	15	23	24	0	1	0	0	0	1	1	0	0
Discarded	JN_BR_Sag180	ERR9738471	raw_reads_available	37880_1#249	South America	Brazil	human	human	adult carriage		2009	144	Ia
Deduplicated_dataset	JN_BR_Sag181	ERR9738324	raw_reads_available	37880_1#102	South America	Brazil	human	human	semen		2017	27	III	2234684	35.37	11	19	19	0	1	0	1	1	1	1	0	0
Discarded	JN_BR_Sag182	ERR9738326	raw_reads_available	37880_1#104	South America	Brazil	human	human	adult carriage		2017	23	Ia
Discarded	JN_BR_Sag183	ERR9738328	raw_reads_available	37880_1#106	South America	Brazil	human	human	adult carriage		2017	1	V
Deduplicated_dataset	JN_BR_Sag184	ERR9738231	raw_reads_available	37880_1#9	South America	Brazil	human	human	semen		2017	144	Ia	2018395	35.23	15	23	24	0	1	0	0	0	1	1	0	0
Deduplicated_dataset	JN_BR_Sag185	ERR9738233	raw_reads_available	37880_1#11	South America	Brazil	human	human	semen		2017	1928	V	2098482	35.39	15	23	24	0	1	1	0	0	1	1	0	0
Deduplicated_dataset	JN_BR_Sag186	ERR9738330	raw_reads_available	37880_1#108	South America	Brazil	human	human	semen		2017	196	IV	2119644	35.38	12	1	459	1	1	0	1	1	0	1	0	0
Discarded	JN_BR_Sag187	ERR9738332	raw_reads_available	37880_1#110	South America	Brazil	human	human	adult carriage		2017	1	V
Deduplicated_dataset	JN_BR_Sag188	ERR9738334	raw_reads_available	37880_1#112	South America	Brazil	human	human	semen		2017	17	III	2044698	35.42	1	17	17	0	1	0	1	1	0	0	1	1
Deduplicated_dataset	JN_BR_Sag189	ERR9738352	raw_reads_available	37880_1#130	South America	Brazil	human	human	semen		2017	26	Ib	2016212	35.3	6	26	26	0	1	1	0	0	0	1	0	0
Discarded	JN_BR_Sag190	ERR9738354	raw_reads_available	37880_1#132	South America	Brazil	human	human	adult carriage		2017	1	V
Discarded	JN_BR_Sag191	ERR9738356	raw_reads_available	37880_1#134	South America	Brazil	human	human	adult carriage		2017	1	V
Deduplicated_dataset	JN_BR_Sag192	ERR9738358	raw_reads_available	37880_1#136	South America	Brazil	human	human	semen		2017	10	Ib	2037123	35.28	13	283	7	0	1	1	1	1	1	1	0	0
Deduplicated_dataset	JN_BR_Sag193	ERR9738360	raw_reads_available	37880_1#138	South America	Brazil	human	human	semen		2017	1	V	2140094	35.37	12	1	1	0	1	0	1	1	1	1	0	0
Discarded	JN_BR_Sag194	ERR9738362	raw_reads_available	37880_1#140	South America	Brazil	human	human	adult carriage		2017	1	V
Deduplicated_dataset	JN_BR_Sag195	ERR9738364	raw_reads_available	37880_1#142	South America	Brazil	human	human	semen		2017	23	Ia	2059618	35.26	15	23	24	1	1	0	0	0	1	1	0	0
Deduplicated_dataset	JN_BR_Sag196	ERR9738235	raw_reads_available	37880_1#13	South America	Brazil	human	human	semen		2017	28	II	2113176	35.35	11	19	28	0	1	0	1	1	1	1	0	0
Discarded	JN_BR_Sag197	ERR9738237	raw_reads_available	37880_1#15	South America	Brazil	human	human	adult carriage		2017	144	Ia
Deduplicated_dataset	JN_BR_Sag198	ERR9738366	raw_reads_available	37880_1#144	South America	Brazil	human	human	semen		2017	103	Ia	2033659	35.49	3	103	103	0	0	1	0	0	0	0	1	1
Discarded	JN_BR_Sag199	ERR9738384	raw_reads_available	37880_1#162	South America	Brazil	human	human	adult carriage		2017	1	V
Discarded	JN_BR_Sag201	ERR9738386	raw_reads_available	37880_1#164	South America	Brazil	human	human	adult carriage		2018	498	V
Deduplicated_dataset	JN_BR_Sag202	ERR9738388	raw_reads_available	37880_1#166	South America	Brazil	human	human	semen		2018	144	Ia	1953027	35.43	15	23	24	0	1	0	0	0	0	1	0	0
Deduplicated_dataset	JN_BR_Sag204	ERR9937817	raw_reads_available	39214_1#120	South America	Brazil	human	human	semen		2018	1955	III	2034448	35.34	1	17	17	0	1	0	1	1	0	0	1	1
Discarded	JN_BR_Sag205	ERR9738392	raw_reads_available	37880_1#170	South America	Brazil	human	human	adult carriage		2018	144	Ia
Discarded	JN_BR_Sag206	ERR9738394	raw_reads_available	37880_1#172	South America	Brazil	human	human	adult carriage		2018	28	II
Discarded	JN_BR_Sag207	ERR9738396	raw_reads_available	37880_1#174	South America	Brazil	human	human	adult carriage		2018	1	V
Deduplicated_dataset	JN_BR_Sag209	ERR9738398	raw_reads_available	37880_1#176	South America	Brazil	human	human	semen		2018	27	III	2220766	35.6	11	19	19	0	1	0	1	1	1	1	0	0
Discarded	JN_BR_Sag210	ERR9738416	raw_reads_available	37880_1#194	South America	Brazil	human	human	adult carriage		2018	1	V
Discarded	JN_BR_Sag211	ERR9738418	raw_reads_available	37880_1#196	South America	Brazil	human	human	adult carriage		2018	144	Ia
Deduplicated_dataset	JN_BR_Sag212	ERR9738420	raw_reads_available	37880_1#198	South America	Brazil	human	human	semen		2018	297	V	2175713	35.67	12	1	1	0	1	0	1	1	1	1	0	0
Discarded	JN_BR_Sag213	ERR9738422	raw_reads_available	37880_1#200	South America	Brazil	human	human	adult carriage		2018	144	Ia
Deduplicated_dataset	JN_BR_Sag214	ERR9738424	raw_reads_available	37880_1#202	South America	Brazil	human	human	semen		2018	335	III	2144265	35.36	11	19	19	0	1	0	1	1	1	1	0	0
Discarded	JN_BR_Sag215	ERR9738426	raw_reads_available	37880_1#204	South America	Brazil	human	human	adult carriage		2018	19	V
Deduplicated_dataset	JN_BR_Sag216	ERR9738428	raw_reads_available	37880_1#206	South America	Brazil	human	human	semen		2018	1926	II	2097826	35.27	11	19	28	0	1	0	1	1	1	1	0	0
Discarded	JN_BR_Sag217	ERR9738430	raw_reads_available	37880_1#208	South America	Brazil	human	human	adult carriage		2018	28	II
Discarded	JN_BR_Sag218	ERR9738448	raw_reads_available	37880_1#226	South America	Brazil	human	human	adult carriage		2018	1	V
Deduplicated_dataset	JN_BR_Sag219	ERR9738450	raw_reads_available	37880_1#228	South America	Brazil	human	human	semen		2018	1	V	2095357	35.4	12	1	1	1	1	0	1	1	1	1	0	0
Discarded	JN_BR_Sag220	ERR9738452	raw_reads_available	37880_1#230	South America	Brazil	human	human	adult carriage		2018	new	V - III	2614715	35.52
Discarded	JN_BR_Sag221	ERR9738255	raw_reads_available	37880_1#33	South America	Brazil	human	human	adult carriage		2018	new	V - III	2834429	35.55
Discarded	JN_BR_Sag222	ERR9738454	raw_reads_available	37880_1#232	South America	Brazil	human	human	adult carriage		2018	1	Ib
Discarded	JN_BR_Sag223	ERR9738456	raw_reads_available	37880_1#234	South America	Brazil	human	human	adult carriage		2018	144	Ia
Deduplicated_dataset	JN_BR_Sag224	ERR9738458	raw_reads_available	37880_1#236	South America	Brazil	human	human	semen		2018	196	IV	2095422	35.44	12	1	459	1	1	0	1	1	0	1	0	0
Deduplicated_dataset	JN_BR_Sag225	ERR9738460	raw_reads_available	37880_1#238	South America	Brazil	human	human	semen		2018	1	Ib	2047812	35.31	12	1	1	0	1	0	1	1	1	1	0	0
Deduplicated_dataset	JN_BR_Sag226	ERR9738462	raw_reads_available	37880_1#240	South America	Brazil	human	human	semen		2018	498	V	2094936	35.38	15	23	24	0	1	1	0	0	1	1	0	0
Discarded	JN_BR_Sag227	ERR9738480	raw_reads_available	37880_1#258	South America	Brazil	human	human	adult carriage		2018	144	Ia
Discarded	JN_BR_Sag228	ERR9738482	raw_reads_available	37880_1#260	South America	Brazil	human	human	adult carriage		2018	144	Ia
Deduplicated_dataset	JN_BR_Sag229	ERR9738257	raw_reads_available	37880_1#35	South America	Brazil	human	human	semen		2018	19	V - IV	2375512	35.49	11	19	19	1	1	0	1	1	1	1	0	0
Discarded	JN_BR_Sag230	ERR9738484	raw_reads_available	37880_1#262	South America	Brazil	human	human	adult carriage		2018	1	V
Deduplicated_dataset	JN_BR_Sag231	ERR9738486	raw_reads_available	37880_1#264	South America	Brazil	human	human	semen		2018	28	II	2153452	35.47	11	19	28	0	1	0	1	1	1	1	0	0
Deduplicated_dataset	JN_BR_Sag232	ERR9738488	raw_reads_available	37880_1#266	South America	Brazil	human	human	semen		2018	19	V	2104607	35.33	11	19	19	0	1	0	1	1	1	1	0	0
Deduplicated_dataset	JN_BR_Sag233	ERR9738490	raw_reads_available	37880_1#268	South America	Brazil	human	human	semen		2018	24	V	2059109	35.37	15	23	24	0	1	1	0	0	1	1	0	0
Discarded	JN_BR_Sag234	ERR9738492	raw_reads_available	37880_1#270	South America	Brazil	human	human	adult carriage		2018	new	V
Deduplicated_dataset	JN_BR_Sag235	ERR9738494	raw_reads_available	37880_1#272	South America	Brazil	human	human	semen		2018	new	V	2058580	35.29	12	1	1	0	0	0	1	1	1	1	0	0
Discarded	JN_BR_Sag236	ERR9738512	raw_reads_available	37880_1#290	South America	Brazil	human	human	adult carriage		2018	new	V
Discarded	JN_BR_Sag237	ERR9738514	raw_reads_available	37880_1#292	South America	Brazil	human	human	adult carriage		2018	1	V
Discarded	JN_BR_Sag238	ERR9738516	raw_reads_available	37880_1#294	South America	Brazil	human	human	adult carriage		2018	1	V
Deduplicated_dataset	JN_BR_Sag239	ERR9738518	raw_reads_available	37880_1#296	South America	Brazil	human	human	semen		2018	1	II	2085246	35.38	12	1	1	0	1	0	1	1	1	1	0	0
Discarded	JN_BR_Sag240	ERR9738520	raw_reads_available	37880_1#298	South America	Brazil	human	human	adult carriage		2018	1	V
Deduplicated_dataset	JN_BR_Sag241	ERR9738522	raw_reads_available	37880_1#300	South America	Brazil	human	human	semen		2018	182	III	2182756	35.19	11	19	19	0	1	0	1	1	1	1	0	0
Discarded	JN_BR_Sag242	ERR9738524	raw_reads_available	37880_1#302	South America	Brazil	human	human	adult carriage		2018	19	V
Discarded	JN_BR_Sag243	ERR9738526	raw_reads_available	37880_1#304	South America	Brazil	human	human	adult carriage		2018	1	V
Discarded	JN_BR_Sag244	ERR9738544	raw_reads_available	37880_1#322	South America	Brazil	human	human	adult carriage		2018	144	Ia
Discarded	JN_BR_Sag245	ERR9738473	raw_reads_available	37880_1#251	South America	Brazil	human	human	adult carriage		2011	144	Ia
Deduplicated_dataset	JN_BR_Sag246	ERR9738331	raw_reads_available	37880_1#109	South America	Brazil	human	human	rectovaginal swab		2009	12	Ib	2018722	35.21	13	283	7	0	1	1	1	1	1	1	0	0
Deduplicated_dataset	JN_BR_Sag247	ERR9738333	raw_reads_available	37880_1#111	South America	Brazil	human	human	rectovaginal swab		2009	28	II	2069097	35.32	11	19	28	0	1	0	1	1	1	1	0	0
Discarded	JN_BR_Sag248	ERR9738475	raw_reads_available	37880_1#253	South America	Brazil	human	human	adult carriage		2009	144	Ia
Deduplicated_dataset	JN_BR_Sag249	ERR9738477	raw_reads_available	37880_1#255	South America	Brazil	human	human	rectovaginal swab		2009	130	IX	2114851	35.38	5	130	130	0	1	1	0	0	1	1	0	0
Deduplicated_dataset	JN_BR_Sag250	ERR9738495	raw_reads_available	37880_1#273	South America	Brazil	human	human	rectovaginal swab		2009	12	III	2044714	35.32	13	283	7	0	1	1	1	1	0	0	1	1
Discarded	JN_BR_Sag251	ERR9738497	raw_reads_available	37880_1#275	South America	Brazil	human	human	adult carriage		2009	144	Ia
Deduplicated_dataset	JN_BR_Sag252	ERR9738499	raw_reads_available	37880_1#277	South America	Brazil	human	human	rectovaginal swab		2011	19	V	2091271	35.36	11	19	19	0	1	0	1	1	1	1	0	0
Deduplicated_dataset	JN_BR_Sag253	ERR9738501	raw_reads_available	37880_1#279	South America	Brazil	human	human	rectovaginal swab		2009	24	Ia	2047863	35.22	15	23	24	0	1	1	0	0	1	1	0	0
Discarded	JN_BR_Sag254	ERR9738351	raw_reads_available	37880_1#129	South America	Brazil	human	human	adult carriage		2009	12	III
Deduplicated_dataset	JN_BR_Sag255	ERR9738503	raw_reads_available	37880_1#281	South America	Brazil	human	human	rectovaginal swab		2011	1	V	2149211	35.54	12	1	1	0	1	0	1	1	1	1	0	0
Discarded	JN_BR_Sag256	ERR9738505	raw_reads_available	37880_1#283	South America	Brazil	human	human	adult carriage		2011	28	II
Discarded	JN_BR_Sag257	ERR9738353	raw_reads_available	37880_1#131	South America	Brazil	human	human	adult carriage		2009	28	II
Discarded	JN_BR_Sag258	ERR9738507	raw_reads_available	37880_1#285	South America	Brazil	human	human	adult carriage		2009	144	Ia
Discarded	JN_BR_Sag259	ERR9738509	raw_reads_available	37880_1#287	South America	Brazil	human	human	adult carriage		2009	144	Ia
Deduplicated_dataset	JN_BR_Sag260	ERR9738527	raw_reads_available	37880_1#305	South America	Brazil	human	human	rectovaginal swab		2009	23	Ia	2017969	35.22	15	23	24	0	1	0	0	0	1	1	0	0
Discarded	JN_BR_Sag261	ERR9738529	raw_reads_available	37880_1#307	South America	Brazil	human	human	adult carriage		2009	23	Ia
Discarded	JN_BR_Sag262	ERR9738531	raw_reads_available	37880_1#309	South America	Brazil	human	human	adult carriage		2009	23	Ia
Discarded	JN_BR_Sag263	ERR9738533	raw_reads_available	37880_1#311	South America	Brazil	human	human	adult carriage		2010	23	Ia
Discarded	JN_BR_Sag264	ERR9738535	raw_reads_available	37880_1#313	South America	Brazil	human	human	adult carriage		2010	28	II
Discarded	JN_BR_Sag265	ERR9738537	raw_reads_available	37880_1#315	South America	Brazil	human	human	adult carriage		2011	28	II
Deduplicated_dataset	JN_BR_Sag266	ERR9738539	raw_reads_available	37880_1#317	South America	Brazil	human	human	rectovaginal swab		2010	24	V	2053590	35.21	15	23	24	0	1	1	0	0	1	1	0	0
Discarded	JN_BR_Sag267	ERR9738541	raw_reads_available	37880_1#319	South America	Brazil	human	human	adult carriage		2010	1	V
Discarded	JN_BR_Sag268	ERR9738559	raw_reads_available	37880_1#337	South America	Brazil	human	human	adult carriage		2012	144	Ia
Deduplicated_dataset	JN_BR_Sag269	ERR9738561	raw_reads_available	37880_1#339	South America	Brazil	human	human	rectovaginal swab		2012	103	Ia	2039855	35.44	3	103	103	1	0	1	0	0	0	0	1	1
Discarded	JN_BR_Sag270	ERR9738355	raw_reads_available	37880_1#133	South America	Brazil	human	human	adult carriage		2010	144	Ia
Discarded	JN_BR_Sag271	ERR9738563	raw_reads_available	37880_1#341	South America	Brazil	human	human	adult carriage		2012	103	Ia
Discarded	JN_BR_Sag272	ERR9738565	raw_reads_available	37880_1#343	South America	Brazil	human	human	adult carriage		2010	failed	NT	2878460	37.4
Deduplicated_dataset	JN_BR_Sag273	ERR9738567	raw_reads_available	37880_1#345	South America	Brazil	human	human	rectovaginal swab		2012	28	II	2137801	35.31	11	19	28	0	1	0	1	1	1	1	0	0
Discarded	JN_BR_Sag274	ERR9738569	raw_reads_available	37880_1#347	South America	Brazil	human	human	adult carriage		2010	147	III	5091703	36.54
Discarded	JN_BR_Sag275	ERR9738571	raw_reads_available	37880_1#349	South America	Brazil	human	human	adult carriage		2010	24	V
Discarded	JN_BR_Sag276	ERR9738357	raw_reads_available	37880_1#135	South America	Brazil	human	human	adult carriage		2010	24	Ia
Deduplicated_dataset	JN_BR_Sag277	ERR9738573	raw_reads_available	37880_1#351	South America	Brazil	human	human	rectovaginal swab		2010	88	II	2068435	35.31	15	23	23	1	1	0	1	1	0	1	0	0
Discarded	JN_BR_Sag278	ERR9738359	raw_reads_available	37880_1#137	South America	Brazil	human	human	adult carriage		2010	103	Ia
Deduplicated_dataset	JN_BR_Sag279	ERR9738591	raw_reads_available	37880_1#369	South America	Brazil	human	human	rectovaginal swab		2010	110	V	2147092	35.49	11	19	19	0	1	0	0	0	1	1	0	0
Discarded	JN_BR_Sag280	ERR9738593	raw_reads_available	37880_1#371	South America	Brazil	human	human	adult carriage		2009	12	Ib
Deduplicated_dataset	JN_BR_Sag281	ERR9738595	raw_reads_available	37880_1#373	South America	Brazil	human	human	rectovaginal swab		2013	23	Ia	2022551	35.23	15	23	24	0	1	0	0	0	1	1	0	0
Deduplicated_dataset	JN_BR_Sag282	ERR9738596	raw_reads_available	37880_1#374	South America	Brazil	human	human	rectovaginal swab		2013	103	Ia	2087121	35.48	3	103	103	1	0	1	0	0	0	0	1	1
Deduplicated_dataset	JN_BR_Sag283	ERR9738692	raw_reads_available	37880_2#331	South America	Brazil	human	human	non-invasive disease		2006	1	V	2060037	35.3	12	1	1	0	1	0	1	1	1	1	0	0
Deduplicated_dataset	JN_BR_Sag284	ERR9738597	raw_reads_available	37880_1#375	South America	Brazil	human	human	rectovaginal swab		2013	24	Ia	2051661	35.25	15	23	24	0	1	1	0	0	1	1	0	0
Discarded	JN_BR_Sag285	ERR9738598	raw_reads_available	37880_1#376	South America	Brazil	human	human	adult carriage		2013	144	Ia
Deduplicated_dataset	JN_BR_Sag286	ERR9738693	raw_reads_available	37880_2#333	South America	Brazil	human	human	non-invasive disease		2006	23	Ia	1988400	35.2	15	23	24	0	1	0	0	0	1	1	0	0
Deduplicated_dataset	JN_BR_Sag287	ERR9738623	raw_reads_available	37880_2#65	South America	Brazil	human	human	rectovaginal swab		2006	28	II	2104462	35.34	11	19	28	0	1	0	1	1	1	1	0	0
Deduplicated_dataset	JN_BR_Sag288	ERR9738599	raw_reads_available	37880_1#377	South America	Brazil	human	human	rectovaginal swab		2010	28	II	2135737	35.31	11	19	28	0	1	0	1	1	1	1	0	0
Discarded	JN_BR_Sag289	ERR9738600	raw_reads_available	37880_1#378	South America	Brazil	human	human	adult carriage		2010	1	V
Discarded	JN_BR_Sag290	ERR9738240	raw_reads_available	37880_1#18	South America	Brazil	human	human	adult carriage		2010	28	II
Deduplicated_dataset	JN_BR_Sag291	ERR9738361	raw_reads_available	37880_1#139	South America	Brazil	human	human	rectovaginal swab		2010	23	Ia	1972681	35.21	15	23	24	0	1	0	0	0	1	1	0	0
Deduplicated_dataset	JN_BR_Sag292	ERR9738242	raw_reads_available	37880_1#20	South America	Brazil	human	human	rectovaginal swab		2010	144	Ia	1952470	35.43	15	23	24	0	1	0	0	0	0	1	0	0
Discarded	JN_BR_Sag293	ERR9738244	raw_reads_available	37880_1#22	South America	Brazil	human	human	adult carriage		2010	23	Ia
Discarded	JN_BR_Sag294	ERR9738246	raw_reads_available	37880_1#24	South America	Brazil	human	human	adult carriage		2011	144	Ia
Deduplicated_dataset	JN_BR_Sag295	ERR9738248	raw_reads_available	37880_1#26	South America	Brazil	human	human	rectovaginal swab		2011	23	V	2059686	35.26	15	23	24	0	1	1	0	0	1	1	0	0
Deduplicated_dataset	JN_BR_Sag296	ERR9738250	raw_reads_available	37880_1#28	South America	Brazil	human	human	rectovaginal swab		2011	24	V	2053180	35.21	15	23	24	0	1	1	0	0	1	1	0	0
Discarded	JN_BR_Sag297	ERR9738363	raw_reads_available	37880_1#141	South America	Brazil	human	human	adult carriage		2011	144	Ia
Deduplicated_dataset	JN_BR_Sag298	ERR9738365	raw_reads_available	37880_1#143	South America	Brazil	human	human	rectovaginal swab		2015	19	V	2111863	35.41	11	19	19	0	1	0	1	1	1	1	0	0
Discarded	JN_BR_Sag299	ERR9738252	raw_reads_available	37880_1#30	South America	Brazil	human	human	adult carriage		2015	144	Ia
Deduplicated_dataset	JN_BR_Sag300	ERR9738383	raw_reads_available	37880_1#161	South America	Brazil	human	human	rectovaginal swab		2011	147	III	2089122	35.5	1	17	17	0	1	0	1	1	0	0	1	1
Discarded	JN_BR_Sag301	ERR9738254	raw_reads_available	37880_1#32	South America	Brazil	human	human	adult carriage		2011	144	Ia
Deduplicated_dataset	JN_BR_Sag302	ERR9738272	raw_reads_available	37880_1#50	South America	Brazil	human	human	rectovaginal swab		2016	130	IX	2051525	35.33	5	130	130	0	1	1	0	0	1	1	0	0
Deduplicated_dataset	JN_BR_Sag303	ERR9738385	raw_reads_available	37880_1#163	South America	Brazil	human	human	rectovaginal swab		2016	23	Ia	1988727	35.2	15	23	24	0	1	0	0	0	1	1	0	0
Deduplicated_dataset	JN_BR_Sag304	ERR9738274	raw_reads_available	37880_1#52	South America	Brazil	human	human	rectovaginal swab		2016	28	II	2136823	35.31	11	19	28	0	1	0	1	1	1	1	0	0
Deduplicated_dataset	JN_BR_Sag305	ERR9738276	raw_reads_available	37880_1#54	South America	Brazil	human	human	rectovaginal swab		2011	12	II	2112730	35.32	13	283	7	0	1	1	1	1	0	1	0	0
Deduplicated_dataset	JN_BR_Sag306	ERR9738278	raw_reads_available	37880_1#56	South America	Brazil	human	human	rectovaginal swab		2011	28	II	2004798	35.24	11	19	28	0	1	0	1	1	1	1	0	0
Deduplicated_dataset	JN_BR_Sag307	ERR9738280	raw_reads_available	37880_1#58	South America	Brazil	human	human	rectovaginal swab		2016	26	Ib	2064377	35.42	6	26	26	0	0	1	0	0	0	1	0	0
Deduplicated_dataset	JN_BR_Sag308	ERR9738282	raw_reads_available	37880_1#60	South America	Brazil	human	human	rectovaginal swab		2016	817	II	2003812	35.26	12	1	817	0	1	0	0	0	0	1	0	0
Deduplicated_dataset	JN_BR_Sag309	ERR9738387	raw_reads_available	37880_1#165	South America	Brazil	human	human	rectovaginal swab		2012	498	V	2095819	35.38	15	23	24	0	1	1	0	0	1	1	0	0
Discarded	JN_BR_Sag310	ERR9738389	raw_reads_available	37880_1#167	South America	Brazil	human	human	adult carriage		2016	failed	NT	10890	43.65
Deduplicated_dataset	JN_BR_Sag311	ERR9738391	raw_reads_available	37880_1#169	South America	Brazil	human	human	rectovaginal swab		2016	19	V	2102215	35.43	11	19	19	0	1	0	1	1	1	1	0	0
Discarded	JN_BR_Sag312	ERR9738393	raw_reads_available	37880_1#171	South America	Brazil	human	human	adult carriage		2012	144	Ia
Deduplicated_dataset	JN_BR_Sag313	ERR9738395	raw_reads_available	37880_1#173	South America	Brazil	human	human	rectovaginal swab		2016	1484	Ib	2051245	35.28	13	283	7	0	1	1	1	1	1	1	0	0
Discarded	JN_BR_Sag314	ERR9738284	raw_reads_available	37880_1#62	South America	Brazil	human	human	adult carriage		2016	144	Ia
Deduplicated_dataset	JN_BR_Sag315	ERR9738286	raw_reads_available	37880_1#64	South America	Brazil	human	human	rectovaginal swab		2016	55	II	2082131	35.38	15	23	23	0	1	0	1	1	0	1	0	0
Discarded	JN_BR_Sag316	ERR9738304	raw_reads_available	37880_1#82	South America	Brazil	human	human	adult carriage		2016	144	Ia
Deduplicated_dataset	JN_BR_Sag317	ERR9738306	raw_reads_available	37880_1#84	South America	Brazil	human	human	rectovaginal swab		2016	144	Ia	2018538	35.24	15	23	24	0	1	0	0	0	1	1	0	0
Discarded	JN_BR_Sag318	ERR9738308	raw_reads_available	37880_1#86	South America	Brazil	human	human	adult carriage		2016	144	Ia
Discarded	JN_BR_Sag319	ERR9738310	raw_reads_available	37880_1#88	South America	Brazil	human	human	adult carriage		2016	144	Ia
Deduplicated_dataset	JN_BR_Sag320	ERR9738312	raw_reads_available	37880_1#90	South America	Brazil	human	human	rectovaginal swab		2016	1925	Ib	1961810	35.27	6	26	26	0	1	1	0	0	0	1	0	0
Discarded	JN_BR_Sag321	ERR9738397	raw_reads_available	37880_1#175	South America	Brazil	human	human	adult carriage		2016	144	Ia
Discarded	JN_BR_Sag322	ERR9738314	raw_reads_available	37880_1#92	South America	Brazil	human	human	adult carriage		2017	144	Ia
Deduplicated_dataset	JN_BR_Sag323	ERR9738415	raw_reads_available	37880_1#193	South America	Brazil	human	human	rectovaginal swab		2012	569	II	2008932	35.14	13	283	7	0	1	1	1	1	1	1	0	0
Deduplicated_dataset	JN_BR_Sag324	ERR9738417	raw_reads_available	37880_1#195	South America	Brazil	human	human	rectovaginal swab		2017	23	Ia	2050844	35.24	15	23	24	1	1	0	0	0	1	1	0	0
Deduplicated_dataset	JN_BR_Sag325	ERR9738419	raw_reads_available	37880_1#197	South America	Brazil	human	human	rectovaginal swab		2017	498	V	2124644	35.45	15	23	24	0	1	1	0	0	1	1	0	0
Discarded	JN_BR_Sag326	ERR9738316	raw_reads_available	37880_1#94	South America	Brazil	human	human	adult carriage		2012	28	II
Deduplicated_dataset	JN_BR_Sag327	ERR9738318	raw_reads_available	37880_1#96	South America	Brazil	human	human	rectovaginal swab		2012	1	V	2100426	35.34	12	1	1	0	1	0	1	1	1	1	0	0
Discarded	JN_BR_Sag328	ERR9738421	raw_reads_available	37880_1#199	South America	Brazil	human	human	adult carriage		2017	1484	Ib
Deduplicated_dataset	JN_BR_Sag329	ERR9738336	raw_reads_available	37880_1#114	South America	Brazil	human	human	rectovaginal swab		2017	88	II	2068746	35.31	15	23	23	1	1	0	1	1	0	1	0	0
Deduplicated_dataset	JN_BR_Sag330	ERR9738423	raw_reads_available	37880_1#201	South America	Brazil	human	human	rectovaginal swab		2017	144	Ia	2023065	35.26	15	23	24	0	1	0	0	0	1	1	0	0
Deduplicated_dataset	JN_BR_Sag331	ERR9738425	raw_reads_available	37880_1#203	South America	Brazil	human	human	rectovaginal swab		2017	10	Ib	2114922	35.3	13	283	7	0	1	1	1	1	1	1	0	0
Deduplicated_dataset	JN_BR_Sag332	ERR9738427	raw_reads_available	37880_1#205	South America	Brazil	human	human	rectovaginal swab		2017	1484	Ib	2095740	35.3	13	283	7	0	1	1	1	1	1	1	0	0
Discarded	JN_BR_Sag333	ERR9738429	raw_reads_available	37880_1#207	South America	Brazil	human	human	adult carriage		2017	144	Ia
Deduplicated_dataset	JN_BR_Sag334	ERR9738447	raw_reads_available	37880_1#225	South America	Brazil	human	human	rectovaginal swab		2017	1922	Ia	2020273	35.26	15	23	24	0	1	0	0	0	1	1	0	0
Deduplicated_dataset	JN_BR_Sag335	ERR9738449	raw_reads_available	37880_1#227	South America	Brazil	human	human	rectovaginal swab		2017	8	Ib	2034283	35.22	13	283	7	0	1	1	1	1	1	1	0	0
Discarded	JN_BR_Sag336	ERR9738451	raw_reads_available	37880_1#229	South America	Brazil	human	human	adult carriage		2012	28	II
Discarded	JN_BR_Sag337	ERR9738453	raw_reads_available	37880_1#231	South America	Brazil	human	human	adult carriage		2017	24	V
Discarded	JN_BR_Sag338	ERR9738455	raw_reads_available	37880_1#233	South America	Brazil	human	human	adult carriage		2012	24	Ia
Deduplicated_dataset	JN_BR_Sag339	ERR9738338	raw_reads_available	37880_1#116	South America	Brazil	human	human	rectovaginal swab		2017	1	V	2093823	35.35	12	1	1	0	1	0	1	1	1	1	0	0
Discarded	JN_BR_Sag340	ERR9738457	raw_reads_available	37880_1#235	South America	Brazil	human	human	adult carriage		2017	23	Ia
Discarded	JN_BR_Sag341	ERR9738340	raw_reads_available	37880_1#118	South America	Brazil	human	human	adult carriage		2017	1	V
Discarded	JN_BR_Sag342	ERR9738459	raw_reads_available	37880_1#237	South America	Brazil	human	human	adult carriage		2017	17	III
Deduplicated_dataset	JN_BR_Sag343	ERR9738342	raw_reads_available	37880_1#120	South America	Brazil	human	human	rectovaginal swab		2017	1931	Ia	1983866	35.22	15	23	24	0	1	0	0	0	1	1	0	0
Deduplicated_dataset	JN_BR_Sag344	ERR9738461	raw_reads_available	37880_1#239	South America	Brazil	human	human	rectovaginal swab		2017	24	V	2006485	35.21	15	23	24	0	1	1	0	0	1	1	0	0
Deduplicated_dataset	JN_BR_Sag345	ERR9738344	raw_reads_available	37880_1#122	South America	Brazil	human	human	rectovaginal swab		2018	1	Ib	2101073	35.36	12	1	1	0	1	0	1	1	1	1	0	0
Discarded	JN_BR_Sag346	ERR9738346	raw_reads_available	37880_1#124	South America	Brazil	human	human	adult carriage		2018	144	Ia
Deduplicated_dataset	JN_BR_Sag347	ERR9738348	raw_reads_available	37880_1#126	South America	Brazil	human	human	rectovaginal swab		2018	24	V	2006491	35.22	15	23	24	0	1	1	0	0	1	1	0	0
Deduplicated_dataset	JN_BR_Sag348	ERR9738350	raw_reads_available	37880_1#128	South America	Brazil	human	human	rectovaginal swab		2018	28	II	2042548	35.18	11	19	28	0	1	0	1	1	1	1	0	0
Deduplicated_dataset	JN_BR_Sag349	ERR9738368	raw_reads_available	37880_1#146	South America	Brazil	human	human	rectovaginal swab		2018	23	Ia	1984840	35.31	15	23	24	0	1	0	0	0	1	1	0	0
Discarded	JN_BR_Sag350	ERR9738370	raw_reads_available	37880_1#148	South America	Brazil	human	human	adult carriage		2018	144	Ia
Discarded	JN_BR_Sag351	ERR9738479	raw_reads_available	37880_1#257	South America	Brazil	human	human	adult carriage		2018	144	Ia
Discarded	JN_BR_Sag352	ERR9738372	raw_reads_available	37880_1#150	South America	Brazil	human	human	adult carriage		2012	24	Ia
Deduplicated_dataset	JN_BR_Sag353	ERR9738481	raw_reads_available	37880_1#259	South America	Brazil	human	human	rectovaginal swab		2018	103	Ia	1992082	35.35	3	103	103	0	0	1	0	0	0	0	1	1
Deduplicated_dataset	JN_BR_Sag354	ERR9738374	raw_reads_available	37880_1#152	South America	Brazil	human	human	rectovaginal swab		2018	26	Ib	2018270	35.31	6	26	26	0	1	1	0	0	0	1	0	0
Discarded	JN_BR_Sag355	ERR9738376	raw_reads_available	37880_1#154	South America	Brazil	human	human	adult carriage		2018	144	Ia
Discarded	JN_BR_Sag356	ERR9738378	raw_reads_available	37880_1#156	South America	Brazil	human	human	adult carriage		2018	144	Ia
Discarded	JN_BR_Sag357	ERR9738380	raw_reads_available	37880_1#158	South America	Brazil	human	human	adult carriage		2018	144	Ia
Deduplicated_dataset	JN_BR_Sag358	ERR9738382	raw_reads_available	37880_1#160	South America	Brazil	human	human	rectovaginal swab		2018	498	Ia	2024653	35.23	15	23	24	0	1	1	0	0	1	1	0	0
Deduplicated_dataset	JN_BR_Sag359	ERR9738400	raw_reads_available	37880_1#178	South America	Brazil	human	human	rectovaginal swab		2018	130	IX	2076199	35.39	5	130	130	0	1	1	0	0	1	1	0	0
Deduplicated_dataset	JN_BR_Sag360	ERR9738402	raw_reads_available	37880_1#180	South America	Brazil	human	human	rectovaginal swab		2018	144	Ia	1981037	35.21	15	23	24	0	1	0	0	0	1	1	0	0
Deduplicated_dataset	JN_BR_Sag361	ERR9738556	raw_reads_available	37880_1#334	South America	Brazil	human	human	blood adult		2019	17	III	1988489	35.28	1	17	17	0	1	0	1	1	0	0	1	1
Discarded	JN_BR_Sag362	ERR9738558	raw_reads_available	37880_1#336	South America	Brazil	human	human	adult invasive disease		2019	17	III
Deduplicated_dataset	JN_BR_Sag363	ERR9738261	raw_reads_available	37880_1#39	South America	Brazil	human	human	adult non-invasive disease		2019	17	III	1991643	35.29	1	17	17	0	1	0	1	1	0	0	1	1
Deduplicated_dataset	JN_BR_Sag364	ERR9738263	raw_reads_available	37880_1#41	South America	Brazil	human	human	CSF		2019	17	III	1992562	35.29	1	17	17	0	1	0	1	1	0	0	1	1
Deduplicated_dataset	JN_BR_Sag365	ERR9738483	raw_reads_available	37880_1#261	South America	Brazil	human	human	rectovaginal swab		2012	88	II	2067363	35.31	15	23	23	1	1	0	1	1	0	1	0	0
Deduplicated_dataset	JN_BR_Sag366	ERR9738404	raw_reads_available	37880_1#182	South America	Brazil	human	human	rectovaginal swab		2015	103	II	2123105	35.51	3	103	103	1	0	1	0	0	0	0	1	1
Discarded	JN_BR_Sag367	ERR9738406	raw_reads_available	37880_1#184	South America	Brazil	human	human	adult carriage		2015	12	Ib
Discarded	JN_BR_Sag368	ERR9738408	raw_reads_available	37880_1#186	South America	Brazil	human	human	adult carriage		2015	144	Ia
Discarded	JN_BR_Sag369	ERR9738410	raw_reads_available	37880_1#188	South America	Brazil	human	human	adult carriage		2015	144	Ia
Discarded	JN_BR_Sag370	ERR9738485	raw_reads_available	37880_1#263	South America	Brazil	human	human	adult carriage		2015	144	Ia
Discarded	JN_BR_Sag371	ERR9738412	raw_reads_available	37880_1#190	South America	Brazil	human	human	adult carriage		2015	1	V
Discarded	JN_BR_Sag372	ERR9738414	raw_reads_available	37880_1#192	South America	Brazil	human	human	adult carriage		2015	144	Ia
Discarded	JN_BR_Sag373	ERR9738432	raw_reads_available	37880_1#210	South America	Brazil	human	human	adult carriage		2015	1	V
Discarded	JN_BR_Sag374	ERR9738434	raw_reads_available	37880_1#212	South America	Brazil	human	human	adult carriage		2015	19	V
Deduplicated_dataset	JN_BR_Sag375	ERR9738487	raw_reads_available	37880_1#265	South America	Brazil	human	human	rectovaginal swab		2015	28	II	2090355	35.27	11	19	28	0	1	0	1	1	1	1	0	0
Discarded	JN_BR_Sag376	ERR9738436	raw_reads_available	37880_1#214	South America	Brazil	human	human	adult carriage		2015	144	Ia
Discarded	JN_BR_Sag377	ERR9738438	raw_reads_available	37880_1#216	South America	Brazil	human	human	adult carriage		2015	23	Ia
Discarded	JN_BR_Sag378	ERR9738440	raw_reads_available	37880_1#218	South America	Brazil	human	human	adult carriage		2015	23	Ia
Deduplicated_dataset	JN_BR_Sag379	ERR9738489	raw_reads_available	37880_1#267	South America	Brazil	human	human	rectovaginal swab		2015	1	V	2073279	35.44	12	1	1	0	1	0	1	1	1	1	0	0
Discarded	JN_BR_Sag380	ERR9738442	raw_reads_available	37880_1#220	South America	Brazil	human	human	adult carriage		2015	103	Ia
Deduplicated_dataset	JN_BR_Sag381	ERR9738491	raw_reads_available	37880_1#269	South America	Brazil	human	human	rectovaginal swab		2015	12	Ib	2025198	35.21	13	283	7	0	1	1	1	1	1	1	0	0
Discarded	JN_BR_Sag382	ERR9738493	raw_reads_available	37880_1#271	South America	Brazil	human	human	adult carriage		2015	28	II
Discarded	JN_BR_Sag383	ERR9738444	raw_reads_available	37880_1#222	South America	Brazil	human	human	adult carriage		2015	144	Ia
Discarded	JN_BR_Sag384	ERR9738511	raw_reads_available	37880_1#289	South America	Brazil	human	human	adult carriage		2015	144	Ia
Discarded	JN_BR_Sag385	ERR9738513	raw_reads_available	37880_1#291	South America	Brazil	human	human	adult carriage		2015	144	Ia
Discarded	JN_BR_Sag386	ERR9738515	raw_reads_available	37880_1#293	South America	Brazil	human	human	adult carriage		2015	19	V
Discarded	JN_BR_Sag387	ERR9738446	raw_reads_available	37880_1#224	South America	Brazil	human	human	adult carriage		2015	1	V
Deduplicated_dataset	JN_BR_Sag388	ERR9738464	raw_reads_available	37880_1#242	South America	Brazil	human	human	rectovaginal swab		2015	12	III	2079657	35.39	13	283	7	0	1	1	1	1	0	0	1	1
Discarded	JN_BR_Sag389	ERR9738517	raw_reads_available	37880_1#295	South America	Brazil	human	human	adult carriage		2015	28	II
Deduplicated_dataset	JN_BR_Sag390	ERR9738519	raw_reads_available	37880_1#297	South America	Brazil	human	human	rectovaginal swab		2015	1931	Ia	1983320	35.22	15	23	24	0	1	0	0	0	1	1	0	0
Deduplicated_dataset	JN_BR_Sag391	ERR9738466	raw_reads_available	37880_1#244	South America	Brazil	human	human	rectovaginal swab		2012	24	V	2052490	35.21	15	23	24	0	1	1	0	0	1	1	0	0
Discarded	JN_BR_Sag392	ERR9738521	raw_reads_available	37880_1#299	South America	Brazil	human	human	adult carriage		2015	1	V
Discarded	JN_BR_Sag393	ERR9738468	raw_reads_available	37880_1#246	South America	Brazil	human	human	adult carriage		2015	28	II
Deduplicated_dataset	JN_BR_Sag394	ERR9738470	raw_reads_available	37880_1#248	South America	Brazil	human	human	rectovaginal swab		2015	130	IX	2034729	35.36	5	130	130	0	1	1	0	0	1	1	0	0
Deduplicated_dataset	JN_BR_Sag395	ERR9738523	raw_reads_available	37880_1#301	South America	Brazil	human	human	rectovaginal swab		2015	144	Ia	1933029	35.4	15	23	24	0	1	0	0	0	0	1	0	0
Discarded	JN_BR_Sag396	ERR9738472	raw_reads_available	37880_1#250	South America	Brazil	human	human	adult carriage		2015	144	Ia
Deduplicated_dataset	JN_BR_Sag397	ERR9738474	raw_reads_available	37880_1#252	South America	Brazil	human	human	rectovaginal swab		2015	103	Ia	1979822	35.34	3	103	103	0	0	1	0	0	0	0	1	1
Discarded	JN_BR_Sag398	ERR9738525	raw_reads_available	37880_1#303	South America	Brazil	human	human	adult carriage		2015	144	Ia
Deduplicated_dataset	JN_BR_Sag399	ERR9738476	raw_reads_available	37880_1#254	South America	Brazil	human	human	rectovaginal swab		2015	17	III	1956819	35.2	1	17	17	0	1	0	1	1	0	0	1	1
Deduplicated_dataset	JN_BR_Sag400	ERR9738478	raw_reads_available	37880_1#256	South America	Brazil	human	human	rectovaginal swab		2015	23	Ia	1968926	35.31	15	23	24	0	1	0	0	0	1	1	0	0
Discarded	JN_BR_Sag401	ERR9738496	raw_reads_available	37880_1#274	South America	Brazil	human	human	adult carriage		2012	24	Ia
Discarded	JN_BR_Sag402	ERR9738498	raw_reads_available	37880_1#276	South America	Brazil	human	human	adult carriage		2015	144	Ia
Discarded	JN_BR_Sag403	ERR9738500	raw_reads_available	37880_1#278	South America	Brazil	human	human	adult carriage		2012	23	Ia
Discarded	JN_BR_Sag404	ERR9738502	raw_reads_available	37880_1#280	South America	Brazil	human	human	adult carriage		2015	17	III
Deduplicated_dataset	JN_BR_Sag405	ERR9738504	raw_reads_available	37880_1#282	South America	Brazil	human	human	rectovaginal swab		2012	12	Ib	2071318	35.27	13	283	7	0	1	1	1	1	1	1	0	0
Discarded	JN_BR_Sag406	ERR9738506	raw_reads_available	37880_1#284	South America	Brazil	human	human	adult carriage		2016	144	Ia
Discarded	JN_BR_Sag407	ERR9738508	raw_reads_available	37880_1#286	South America	Brazil	human	human	adult carriage		2012	23	Ia
Discarded	JN_BR_Sag408	ERR9738510	raw_reads_available	37880_1#288	South America	Brazil	human	human	adult carriage		2018	144	Ia
Discarded	JN_BR_Sag409	ERR9738528	raw_reads_available	37880_1#306	South America	Brazil	human	human	adult carriage		2018	144	Ia
Deduplicated_dataset	JN_BR_Sag410	ERR9738530	raw_reads_available	37880_1#308	South America	Brazil	human	human	rectovaginal swab		2018	88	II	2077315	35.31	15	23	23	1	1	0	1	1	0	1	0	0
Deduplicated_dataset	JN_BR_Sag411	ERR9738532	raw_reads_available	37880_1#310	South America	Brazil	human	human	rectovaginal swab		2018	1484	Ib	2013353	35.19	13	283	7	0	1	1	1	1	1	1	0	0
Discarded	JN_BR_Sag412	ERR9738534	raw_reads_available	37880_1#312	South America	Brazil	human	human	adult carriage		2018	24	V
Discarded	JN_BR_Sag413	ERR9738536	raw_reads_available	37880_1#314	South America	Brazil	human	human	adult carriage		2018	144	Ia
Deduplicated_dataset	JN_BR_Sag414	ERR9738543	raw_reads_available	37880_1#321	South America	Brazil	human	human	rectovaginal swab		2018	498	Ib	2050360	35.21	15	23	24	0	1	1	0	0	1	1	0	0
Discarded	JN_BR_Sag415	ERR9738538	raw_reads_available	37880_1#316	South America	Brazil	human	human	adult carriage		2018	498	Ib
Deduplicated_dataset	JN_BR_Sag416	ERR9738540	raw_reads_available	37880_1#318	South America	Brazil	human	human	rectovaginal swab		2018	1924	V	2005232	35.2	15	23	24	0	1	1	0	0	1	1	0	0
Deduplicated_dataset	JN_BR_Sag417	ERR9738542	raw_reads_available	37880_1#320	South America	Brazil	human	human	rectovaginal swab		2019	1924	V	2005932	35.2	15	23	24	0	1	1	0	0	1	1	0	0
Discarded	JN_BR_Sag418	ERR9738560	raw_reads_available	37880_1#338	South America	Brazil	human	human	adult carriage		2019	28	II
Deduplicated_dataset	JN_BR_Sag419	ERR9738562	raw_reads_available	37880_1#340	South America	Brazil	human	human	rectovaginal swab		2019	28	II	2088878	35.33	11	19	28	0	1	0	1	1	1	1	0	0
Deduplicated_dataset	JN_BR_Sag420	ERR9738564	raw_reads_available	37880_1#342	South America	Brazil	human	human	rectovaginal swab		2019	103	Ia	1961500	35.24	3	103	103	0	0	1	0	0	0	0	1	1
Discarded	JN_BR_Sag421	ERR9738566	raw_reads_available	37880_1#344	South America	Brazil	human	human	adult carriage		2012	88	II
Discarded	JN_BR_Sag422	ERR9738568	raw_reads_available	37880_1#346	South America	Brazil	human	human	adult carriage		2019	144	Ia
Discarded	JN_BR_Sag423	ERR9738570	raw_reads_available	37880_1#348	South America	Brazil	human	human	adult carriage		2019	23	Ia
Discarded	JN_BR_Sag424	ERR9738572	raw_reads_available	37880_1#350	South America	Brazil	human	human	adult carriage		2019	28	II
Discarded	JN_BR_Sag425	ERR9738574	raw_reads_available	37880_1#352	South America	Brazil	human	human	adult carriage		2019	144	Ia
Deduplicated_dataset	JN_BR_Sag426	ERR9738592	raw_reads_available	37880_1#370	South America	Brazil	human	human	rectovaginal swab		2019	144	Ia	1936663	35.41	15	23	24	0	1	0	0	0	1	1	0	0
Discarded	JN_BR_Sag427	ERR9738594	raw_reads_available	37880_1#372	South America	Brazil	human	human	adult carriage		2019	144	Ia
Discarded	JN_BR_Sag428	ERR9738601	raw_reads_available	37880_2#1	South America	Brazil	human	human	adult carriage		2019	144	Ia
Discarded	JN_BR_Sag429	ERR9738603	raw_reads_available	37880_2#3	South America	Brazil	human	human	adult carriage		2019	23	Ia
Discarded	JN_BR_Sag430	ERR9738605	raw_reads_available	37880_2#5	South America	Brazil	human	human	adult carriage		2020	144	Ia
Discarded	JN_BR_Sag431	ERR9738607	raw_reads_available	37880_2#7	South America	Brazil	human	human	adult carriage		2012	144	Ia
Deduplicated_dataset	JN_BR_Sag432	ERR9738609	raw_reads_available	37880_2#9	South America	Brazil	human	human	rectovaginal swab		2019	17	III	1956113	35.2	1	17	17	0	1	0	1	1	0	0	1	1
Deduplicated_dataset	JN_BR_Sag433	ERR9738611	raw_reads_available	37880_2#11	South America	Brazil	human	human	rectovaginal swab		2019	550	III	1956779	35.2	1	17	17	0	1	0	1	1	0	0	1	1
Discarded	JN_BR_Sag434	ERR9738613	raw_reads_available	37880_2#13	South America	Brazil	human	human	adult carriage		2019	144	Ia
Deduplicated_dataset	JN_BR_Sag435	ERR9738614	raw_reads_available	37880_2#15	South America	Brazil	human	human	rectovaginal swab		2019	23	Ia	2104643	35.02	15	23	24	0	1	0	0	0	1	1	0	0
Deduplicated_dataset	JN_BR_Sag436	ERR9738615	raw_reads_available	37880_2#33	South America	Brazil	human	human	rectovaginal swab		2019	1864	Ia	2070331	35.25	15	23	24	0	1	0	0	0	1	1	0	0
Discarded	JN_BR_Sag437	ERR9738616	raw_reads_available	37880_2#35	South America	Brazil	human	human	adult carriage		2019	24	V
Discarded	JN_BR_Sag438	ERR9738617	raw_reads_available	37880_2#37	South America	Brazil	human	human	adult carriage		2019	144	Ia
Discarded	JN_BR_Sag439	ERR9738618	raw_reads_available	37880_2#39	South America	Brazil	human	human	adult carriage		2019	144	Ia
Deduplicated_dataset	JN_BR_Sag440	ERR9738619	raw_reads_available	37880_2#41	South America	Brazil	human	human	rectovaginal swab		2019	147	III	2033476	35.33	1	17	17	0	1	0	1	1	0	0	1	1
Discarded	JN_BR_Sag441	ERR9738620	raw_reads_available	37880_2#43	South America	Brazil	human	human	adult carriage		2019	24	V
Discarded	JN_BR_Sag442	ERR9738621	raw_reads_available	37880_2#45	South America	Brazil	human	human	adult carriage		2019	28	II
Discarded	JN_BR_Sag443	ERR9738622	raw_reads_available	37880_2#47	South America	Brazil	human	human	adult carriage		2019	28	II
Deduplicated_dataset	JN_BR_Sag444	ERR9937969	raw_reads_available	39214_1#314	South America	Brazil	human	human	blood adult		2021	817	II	2001342	35.29	12	1	817	0	1	0	0	0	0	1	0	0
Discarded	JN_BR_Sag445	ERR9738624	raw_reads_available	37880_2#67	South America	Brazil	human	human	adult carriage		2019	28	II
Discarded	JN_BR_Sag446	ERR9738625	raw_reads_available	37880_2#69	South America	Brazil	human	human	adult carriage		2019	24	V
Deduplicated_dataset	JN_BR_Sag447	ERR9738626	raw_reads_available	37880_2#71	South America	Brazil	human	human	rectovaginal swab		2019	24	V	2039429	35.22	15	23	24	0	1	1	0	0	1	1	0	0
Discarded	JN_BR_Sag448	ERR9738627	raw_reads_available	37880_2#73	South America	Brazil	human	human	adult carriage		2019	24	V
Discarded	JN_BR_Sag449	ERR9738628	raw_reads_available	37880_2#75	South America	Brazil	human	human	adult carriage		2019	24	V
Deduplicated_dataset	JN_BR_Sag450	ERR9738629	raw_reads_available	37880_2#77	South America	Brazil	human	human	rectovaginal swab		2019	19	III	2021295	35.27	11	19	19	0	1	0	1	1	1	1	0	0
Discarded	JN_BR_Sag451	ERR9738630	raw_reads_available	37880_2#79	South America	Brazil	human	human	adult carriage		2019	144	Ia
Deduplicated_dataset	JN_BR_Sag452	ERR9937779	raw_reads_available	39214_1#82	South America	Brazil	human	human	rectovaginal swab		2019	144	Ia	1936351	35.47	15	23	24	0	1	0	0	0	0	1	0	0
Discarded	JN_BR_Sag453	ERR9738631	raw_reads_available	37880_2#97	South America	Brazil	human	human	adult carriage		2019	103	Ia
Deduplicated_dataset	JN_BR_Sag454	ERR9738632	raw_reads_available	37880_2#99	South America	Brazil	human	human	rectovaginal swab		2019	1	Ib	2089006	35.37	12	1	1	1	1	0	1	1	1	1	0	0
Discarded	JN_BR_Sag455	ERR9738545	raw_reads_available	37880_1#323	South America	Brazil	human	human	adult carriage		2020	144	Ia
Deduplicated_dataset	JN_BR_Sag456	ERR9738576	raw_reads_available	37880_1#354	South America	Brazil	human	human	blood adult		2018	1	Ib	2088540	35.37	12	1	1	1	1	0	1	1	1	1	0	0
Discarded	JN_BR_Sag457	ERR9738633	raw_reads_available	37880_2#101	South America	Brazil	human	human	adult carriage		2010		NT	1871393	38.04
Deduplicated_dataset	JN_BR_Sag458	ERR9738578	raw_reads_available	37880_1#356	South America	Brazil	human	human	blood adult		2020	1	V	2187105	35.53	12	1	1	1	1	0	1	1	1	1	0	0
Deduplicated_dataset	JN_BR_Sag459	ERR9738689	raw_reads_available	37880_2#325	South America	Brazil	human	human	UTI		2019	144	Ia	2059289	35.27	15	23	24	0	1	0	0	0	1	1	0	0
Deduplicated_dataset	JN_BR_Sag460	ERR9738580	raw_reads_available	37880_1#358	South America	Brazil	human	human	blood adult		2020	1925	Ib	1961336	35.27	6	26	26	0	1	1	0	0	0	1	0	0
Deduplicated_dataset	JN_BR_Sag461	ERR9738634	raw_reads_available	37880_2#103	South America	Brazil	human	human	rectovaginal swab		2012	23	Ia	1988434	35.2	15	23	24	0	1	0	0	0	1	1	0	0
Deduplicated_dataset	JN_BR_Sag462	ERR9738635	raw_reads_available	37880_2#105	South America	Brazil	human	human	rectovaginal swab		2012	147	III	2033216	35.34	1	17	17	0	1	0	1	1	0	0	1	1
Deduplicated_dataset	JN_BR_Sag463	ERR9738636	raw_reads_available	37880_2#107	South America	Brazil	human	human	rectovaginal swab		2012	144	Ia	2013997	35.23	15	23	24	0	1	0	0	0	1	1	0	0
Deduplicated_dataset	JN_BR_Sag464	ERR9738637	raw_reads_available	37880_2#109	South America	Brazil	human	human	rectovaginal swab		2012	1	Ib	2105693	35.4	12	1	1	1	1	0	1	1	1	1	0	0
Discarded	JN_BR_Sag465	ERR9738638	raw_reads_available	37880_2#111	South America	Brazil	human	human	adult carriage		2011	144	Ia
Deduplicated_dataset	JN_BR_Sag466	ERR9738639	raw_reads_available	37880_2#129	South America	Brazil	human	human	rectovaginal swab		2011	144	Ia	2026592	35.22	15	23	24	0	1	0	0	0	1	1	0	0
Deduplicated_dataset	JN_BR_Sag467	ERR9738640	raw_reads_available	37880_2#131	South America	Brazil	human	human	rectovaginal swab		2011	23	Ia	2005132	35.23	15	23	24	0	1	0	0	0	1	1	0	0
Discarded	JN_BR_Sag468	ERR9738547	raw_reads_available	37880_1#325	South America	Brazil	human	human	adult carriage		2020	23	Ia
Discarded	JN_BR_Sag469	ERR9738641	raw_reads_available	37880_2#133	South America	Brazil	human	human	adult carriage		2012	498	V
Deduplicated_dataset	JN_BR_Sag470	ERR9738642	raw_reads_available	37880_2#135	South America	Brazil	human	human	rectovaginal swab		2012	24	Ia	2046568	35.22	15	23	24	0	1	1	0	0	1	1	0	0
Deduplicated_dataset	JN_BR_Sag471	ERR9738643	raw_reads_available	37880_2#137	South America	Brazil	human	human	rectovaginal swab		2010	103	Ia	1980349	35.34	3	103	103	0	0	1	0	0	0	0	1	1
Discarded	JN_BR_Sag472	ERR9738644	raw_reads_available	37880_2#139	South America	Brazil	human	human	adult carriage		2010	failed	NT	3061916	37.33
Discarded	JN_BR_Sag473	ERR9738549	raw_reads_available	37880_1#327	South America	Brazil	human	human	adult carriage		2010	28	II
Deduplicated_dataset	JN_BR_Sag474	ERR9738645	raw_reads_available	37880_2#141	South America	Brazil	human	human	rectovaginal swab		2010	24	Ia	2046797	35.21	15	23	24	0	1	1	0	0	1	1	0	0
Discarded	JN_BR_Sag475	ERR9738646	raw_reads_available	37880_2#143	South America	Brazil	human	human	adult carriage		2010	144	Ia
Discarded	JN_BR_Sag476	ERR9738647	raw_reads_available	37880_2#161	South America	Brazil	human	human	adult carriage		2010	23	Ia
Discarded	JN_BR_Sag477	ERR9738648	raw_reads_available	37880_2#163	South America	Brazil	human	human	adult carriage		2014	144	Ia
Deduplicated_dataset	JN_BR_Sag478	ERR9738649	raw_reads_available	37880_2#165	South America	Brazil	human	human	rectovaginal swab		2014	147	III	2033725	35.34	1	17	17	0	1	0	1	1	0	0	1	1
Deduplicated_dataset	JN_BR_Sag479	ERR9738650	raw_reads_available	37880_2#167	South America	Brazil	human	human	rectovaginal swab		2014	24	V	2048100	35.22	15	23	24	0	1	1	0	0	1	1	0	0
Discarded	JN_BR_Sag480	ERR9738651	raw_reads_available	37880_2#169	South America	Brazil	human	human	adult carriage		2014	28	II
Deduplicated_dataset	JN_BR_Sag481	ERR9738652	raw_reads_available	37880_2#171	South America	Brazil	human	human	rectovaginal swab		2014	28	II	2090061	35.32	11	19	28	0	1	0	1	1	1	1	0	0
Deduplicated_dataset	JN_BR_Sag482	ERR9738653	raw_reads_available	37880_2#173	South America	Brazil	human	human	rectovaginal swab		2014	24	Ia	2047239	35.22	15	23	24	0	1	1	0	0	1	1	0	0
Discarded	JN_BR_Sag483	ERR9738654	raw_reads_available	37880_2#175	South America	Brazil	human	human	adult carriage		2014	144	Ia
Deduplicated_dataset	JN_BR_Sag484	ERR9738655	raw_reads_available	37880_2#193	South America	Brazil	human	human	rectovaginal swab		2014	144	V	2011660	35.23	15	23	24	0	1	0	0	0	1	1	0	0
Deduplicated_dataset	JN_BR_Sag485	ERR9738656	raw_reads_available	37880_2#195	South America	Brazil	human	human	rectovaginal swab		2014	19	V	2193520	35.57	11	19	19	0	1	0	1	1	1	1	0	0
Discarded	JN_BR_Sag486	ERR9738657	raw_reads_available	37880_2#197	South America	Brazil	human	human	adult carriage		2014	28	II
Discarded	JN_BR_Sag487	ERR9738658	raw_reads_available	37880_2#199	South America	Brazil	human	human	adult carriage		2014	144	Ia
Discarded	JN_BR_Sag488	ERR9738551	raw_reads_available	37880_1#329	South America	Brazil	human	human	adult carriage		2020	1923	V
Discarded	JN_BR_Sag489	ERR9738659	raw_reads_available	37880_2#201	South America	Brazil	human	human	adult carriage		2014	144	Ia
Deduplicated_dataset	JN_BR_Sag490	ERR9738660	raw_reads_available	37880_2#203	South America	Brazil	human	human	rectovaginal swab		2014	144	Ia	1955664	35.43	15	23	24	0	1	0	0	0	0	1	0	0
Discarded	JN_BR_Sag491	ERR9738661	raw_reads_available	37880_2#205	South America	Brazil	human	human	adult carriage		2014	28	II
Deduplicated_dataset	JN_BR_Sag492	ERR9738662	raw_reads_available	37880_2#207	South America	Brazil	human	human	rectovaginal swab		2020	144	Ia	1948550	35.43	15	23	24	0	1	0	0	0	0	1	0	0
Discarded	JN_BR_Sag493	ERR9738663	raw_reads_available	37880_2#225	South America	Brazil	human	human	adult carriage		2020	23	Ia
Deduplicated_dataset	JN_BR_Sag494	ERR9738664	raw_reads_available	37880_2#227	South America	Brazil	human	human	rectovaginal swab		2020	890	V	2103274	35.43	15	23	24	0	1	1	0	0	1	1	0	0
Discarded	JN_BR_Sag495	ERR9738665	raw_reads_available	37880_2#229	South America	Brazil	human	human	adult carriage		2020	144	Ia
Deduplicated_dataset	JN_BR_Sag496	ERR9738666	raw_reads_available	37880_2#231	South America	Brazil	human	human	rectovaginal swab		2020	569	II	2006145	35.13	13	283	7	0	1	1	1	1	1	1	0	0
Deduplicated_dataset	JN_BR_Sag497	ERR9738667	raw_reads_available	37880_2#233	South America	Brazil	human	human	rectovaginal swab		2020	17	III	1957275	35.21	1	17	17	0	1	0	1	1	0	0	1	1
Discarded	JN_BR_Sag498	ERR9738668	raw_reads_available	37880_2#235	South America	Brazil	human	human	adult carriage		2020	144	Ia
Deduplicated_dataset	JN_BR_Sag499	ERR9738669	raw_reads_available	37880_2#237	South America	Brazil	human	human	rectovaginal swab		2020	498	Ib	2044873	35.22	15	23	24	0	1	1	0	0	1	1	0	0
Deduplicated_dataset	JN_BR_Sag500	ERR9738670	raw_reads_available	37880_2#239	South America	Brazil	human	human	rectovaginal swab		2020	1923	V	2092611	35.4	15	23	24	0	1	1	0	0	1	1	0	0
Deduplicated_dataset	JN_BR_Sag501	ERR9937951	raw_reads_available	39214_1#296	South America	Brazil	human	human	rectovaginal swab		2021	817	II	2044656	35.44	12	1	817	0	1	0	0	0	0	1	0	0
Deduplicated_dataset	JN_BR_Sag502	ERR9937781	raw_reads_available	39214_1#84	South America	Brazil	human	human	rectovaginal swab		2020	23	Ia	1947764	35.3	15	23	24	0	1	0	0	0	1	1	0	0
Discarded	JN_BR_Sag503	ERR9937783	raw_reads_available	39214_1#86	South America	Brazil	human	human	adult carriage		2020	103	Ia
Deduplicated_dataset	JN_BR_Sag504	ERR9937785	raw_reads_available	39214_1#88	South America	Brazil	human	human	rectovaginal swab		2020	19	V	2114383	35.35	11	19	19	0	1	0	1	1	1	1	0	0
Deduplicated_dataset	JN_BR_Sag505	ERR9937787	raw_reads_available	39214_1#90	South America	Brazil	human	human	rectovaginal swab		2020	24	V	2040639	35.23	15	23	24	0	1	1	0	0	1	1	0	0
Deduplicated_dataset	JN_BR_Sag506	ERR9937953	raw_reads_available	39214_1#298	South America	Brazil	human	human	rectovaginal swab		2019	817	II	2008582	35.27	12	1	817	0	1	0	0	0	0	1	0	0
Discarded	JN_BR_Sag507	ERR9937789	raw_reads_available	39214_1#92	South America	Brazil	human	human	adult carriage		2019	144	Ia
Discarded	JN_BR_Sag508	ERR9937791	raw_reads_available	39214_1#94	South America	Brazil	human	human	adult carriage		2019	144	Ia
Deduplicated_dataset	JN_BR_Sag509	ERR9937793	raw_reads_available	39214_1#96	South America	Brazil	human	human	rectovaginal swab		2020	103	Ia	2012614	35.39	3	103	103	0	0	1	0	0	0	0	1	1
Deduplicated_dataset	JN_BR_Sag510	ERR9937811	raw_reads_available	39214_1#114	South America	Brazil	human	human	rectovaginal swab		2021	498	V	2181441	35.46	15	23	24	0	1	1	0	0	1	1	0	0
Deduplicated_dataset	JN_BR_Sag511	ERR9937955	raw_reads_available	39214_1#300	South America	Brazil	human	human	rectovaginal swab		2021	569	II	2073065	35.22	13	283	7	0	1	1	1	1	1	1	0	0
Deduplicated_dataset	JN_BR_Sag512	ERR9937813	raw_reads_available	39214_1#116	South America	Brazil	human	human	rectovaginal swab		2019	24	V	2039316	35.22	15	23	24	0	1	1	0	0	1	1	0	0
Deduplicated_dataset	JN_BR_Sag513	ERR9937815	raw_reads_available	39214_1#118	South America	Brazil	human	human	rectovaginal swab		2021	28	II	2125764	35.32	11	19	28	0	1	0	1	1	1	1	0	0
Deduplicated_dataset	JN_CO_CLEV10118	ERR10376766	raw_reads_available	41454_1#1	South America	Colombia	bovine	bovine	mastitis	Col_1	2017	718	Ia	2195450	35.46	14	91	91	1	0	0	0	0	0	0	1	1
Deduplicated_dataset	JN_CO_CLEV10194	ERR10376773	raw_reads_available	41454_1#15	South America	Colombia	bovine	bovine	mastitis	Col_9	2017	718	Ia	2180896	35.51	14	91	91	1	0	0	0	0	0	0	1	1
Deduplicated_dataset	JN_CO_CLEV10289	ERR10376786	raw_reads_available	41454_1#73	South America	Colombia	bovine	bovine	mastitis	Col_19	2017	314	III	2171357	35.43	2	314	103	1	0	0	0	0	0	0	1	1
Deduplicated_dataset	JN_CO_CLEV10546	ERR10376776	raw_reads_available	41454_1#37	South America	Colombia	bovine	bovine	mastitis	Col_20	2017	718	Ia	2222461	35.46	14	91	91	1	0	0	0	0	0	0	1	1
Deduplicated_dataset	JN_CO_CLEV10569	ERR10376775	raw_reads_available	41454_1#35	South America	Colombia	bovine	bovine	mastitis	Col_15	2017	718	Ia	2217596	35.5	14	91	91	1	0	0	0	0	0	0	1	1
Deduplicated_dataset	JN_CO_CLEV10685	ERR10376768	raw_reads_available	41454_1#5	South America	Colombia	bovine	bovine	mastitis	Col_3	2017	718	Ia	2272446	35.45	14	91	91	1	0	0	0	0	0	0	1	1
Deduplicated_dataset	JN_CO_CLEV10722	ERR10376782	raw_reads_available	41454_1#65	South America	Colombia	bovine	bovine	mastitis	Col_13	2017	356	II	2167645	35.34	14	91	91	1	0	0	0	0	0	0	1	1
Deduplicated_dataset	JN_CO_CLEV10923	ERR10376780	raw_reads_available	41454_1#45	South America	Colombia	bovine	bovine	mastitis	Col_11	2017	1	II	2076648	35.44	12	1	1	1	0	0	1	1	0	0	1	1
Deduplicated_dataset	JN_CO_CLEV11386	ERR10376783	raw_reads_available	41454_1#67	South America	Colombia	bovine	bovine	mastitis	Col_16	2017	718	Ia	2238523	35.41	14	91	91	1	0	0	0	0	0	0	1	1
Deduplicated_dataset	JN_CO_CLEV115F	ERR10376788	raw_reads_available	41454_1#77	South America	Colombia	human	human	adult carriage	Col_23	2017	new	Ia	2115361	35.39	2	314	314	1	0	0	0	0	0	0	1	1
Deduplicated_dataset	JN_CO_CLEV11769	ERR10376777	raw_reads_available	41454_1#39	South America	Colombia	bovine	bovine	mastitis	Col_21	2017	248	Ia	2055917	35.43	2	314	314	1	0	0	0	0	0	0	1	1
Deduplicated_dataset	JN_CO_CLEV12086	ERR10376774	raw_reads_available	41454_1#33	South America	Colombia	bovine	bovine	mastitis	Col_14	2017	356	II	2184556	35.38	14	91	91	1	0	0	0	0	0	0	1	1
Deduplicated_dataset	JN_CO_CLEV131R	ERR10376770	raw_reads_available	41454_1#9	South America	Colombia	human	human	adult carriage	Col_5	2017	24	IX	2096069	35.39	15	23	24	0	1	1	0	0	1	1	0	0
Deduplicated_dataset	JN_CO_CLEV132R	ERR10376772	raw_reads_available	41454_1#13	South America	Colombia	human	human	adult carriage	Col_8	2017	17	III	2002649	35.24	1	17	17	0	1	0	1	1	0	0	1	1
Deduplicated_dataset	JN_CO_CLEV157F	ERR10376779	raw_reads_available	41454_1#43	South America	Colombia	human	human	adult carriage	Col_10	2017	1	II	2071288	35.43	12	1	1	1	1	0	1	1	0	0	1	1
Deduplicated_dataset	JN_CO_CLEV164R	ERR10376787	raw_reads_available	41454_1#75	South America	Colombia	human	human	adult carriage	Col_22	2017	1	V	2091866	35.35	12	1	1	0	1	0	1	1	1	1	0	0
Deduplicated_dataset	JN_CO_CLEV167R	ERR10376781	raw_reads_available	41454_1#47	South America	Colombia	human	human	adult carriage	Col_12	2017	17	III	1999092	35.23	1	17	17	0	1	0	1	1	0	0	1	1
Deduplicated_dataset	JN_CO_CLEV30R	ERR10376784	raw_reads_available	41454_1#69	South America	Colombia	human	human	adult carriage	Col_17	2017	26	III	1966076	35.27	6	26	26	0	1	1	0	0	0	1	0	0
Deduplicated_dataset	JN_CO_CLEV49R	ERR10376771	raw_reads_available	41454_1#11	South America	Colombia	human	human	adult carriage	Col_7	2017	12	II	2044795	35.26	13	283	7	0	1	1	1	1	0	1	0	0
Deduplicated_dataset	JN_CO_CLEV51F	ERR10376767	raw_reads_available	41454_1#3	South America	Colombia	human	human	adult carriage	Col_2	2017	1	II	2080329	35.44	12	1	1	1	0	0	1	1	0	0	1	1
Deduplicated_dataset	JN_CO_CLEV51R	ERR10376785	raw_reads_available	41454_1#71	South America	Colombia	human	human	adult carriage	Col_18	2017	26	V	2056296	35.4	6	26	26	0	1	1	0	0	0	1	0	0
Deduplicated_dataset	JN_CO_CLEV84F	ERR10376769	raw_reads_available	41454_1#7	South America	Colombia	human	human	adult carriage	Col_4	2017	23	Ia	2013534	35.24	15	23	24	0	1	0	0	0	1	1	0	0
Deduplicated_dataset	JN_CO_CLEV9R	ERR10376778	raw_reads_available	41454_1#41	South America	Colombia	human	human	adult carriage	Col_6	2017	23	Ia	2012691	35.24	15	23	24	0	1	0	0	0	1	1	0	0
Deduplicated_dataset	LDS_610	SRR496542	raw_reads_available	SRR496542_trimmed	South America	Argentina	bovine	bovine				1616	II	2106806	35.54	4	61	61	1	0	0	0	0	0	0	1	1
Deduplicated_dataset	LDS_617	SRR496537	raw_reads_available	SRR496537_trimmed	South America	Argentina	bovine	bovine				1614	NT	2018953	35.51	14	91	91	1	0	0	0	0	0	0	1	1
Deduplicated_dataset	LDS_623	SRR496541	raw_reads_available	SRR496541_trimmed	South America	Argentina	bovine	bovine				61	III	2189962	35.62	14	91	91	1	0	0	0	0	0	0	1	1
Discarded	LDS_628	SRR496918	raw_reads_available	SRR496918_trimmed	South America	Argentina	bovine	bovine				61	III
Deduplicated_dataset	LG01	SRR6327948	raw_reads_available	SRR6327948_trimmed	Asia	Singapore	food_fish_market	other	bighead carp		2015	283	III	2071219	35.24	13	283	283	0	1	1	1	1	0	1	0	0
Discarded	LG02	SRR6327947	raw_reads_available	SRR6327947_trimmed	Asia	Singapore	food_fish_market	other	bighead carp		2015	283	III
Discarded	LG03	SRR6327952	raw_reads_available	SRR6327952_trimmed	Asia	Singapore	food_fish_market	other	bighead carp		2015	283	III
Discarded	LG04	SRR6327905	raw_reads_available	SRR6327905_trimmed	Asia	Singapore	food_fish_market	other	bighead carp		2015	283	III
Discarded	LG05	SRR6327906	raw_reads_available	SRR6327906_trimmed	Asia	Singapore	food_fish_market	other	bighead carp		2015	283	III
Discarded	LG06	SRR6327907	raw_reads_available	SRR6327907_trimmed	Asia	Singapore	food_fish_market	other	bighead carp		2015	283	III
Discarded	LG07	SRR6327950	raw_reads_available	SRR6327950_trimmed	Asia	Singapore	water for freshwater fish	other	Water for holding live freshwater fish		2015	283	III
Discarded	LG08	SRR6327917	raw_reads_available	SRR6327917_trimmed	Asia	Singapore	water for freshwater fish	other	Water for holding live freshwater fish		2015	283	III
Discarded	LG09	SRR6327915	raw_reads_available	SRR6327915_trimmed	Asia	Singapore	water for freshwater fish	other	Water for holding live freshwater fish		2015	283	III
Discarded	LG10	SRR6327911	raw_reads_available	SRR6327911_trimmed	Asia	Singapore	water for freshwater fish	other	Water for holding live freshwater fish		2015	283	III
Discarded	LG11	SRR6327912	raw_reads_available	SRR6327912_trimmed	Asia	Singapore	water for freshwater fish	other	Water for holding live freshwater fish		2015	283	III
Discarded	LG12	SRR6327913	raw_reads_available	SRR6327913_trimmed	Asia	Singapore	water for freshwater fish	other	Water for holding live freshwater fish		2015	283	III
Deduplicated_dataset	LMG_14609	SRR525044	assembled_genome	SRR525044_trimmed	Europe	Belgium	bovine	bovine				NF*	Ia	2244390	35.28	12	1	817	1	0	0	1	1	0	1	1	1
Deduplicated_dataset	LMG_14838	SRR496570	raw_reads_available	SRR496570_trimmed	Europe	Belgium	bovine	bovine				1622	III	2396395	35.33	15	23	23	1	0	0	1	1	0	1	1	1
Deduplicated_dataset	LMG_15081	SRR494298	raw_reads_available	SRR494298_trimmed			human	human				25	Ia	2043730	35.23	15	23	23	1	1	0	1	1	0	1	0	0
Deduplicated_dataset	LMG_15083	SRR494299	raw_reads_available	SRR494299_trimmed			human	human				7	Ia	2075588	35.35	13	283	7	0	1	1	1	1	0	0	1	1
Deduplicated_dataset	LMG_15084	SRR494300	raw_reads_available	SRR494300_trimmed	North America	USA	human	human				19	II	2058284	35.27	11	19	19	0	1	0	1	1	1	1	0	0
Deduplicated_dataset	LMG_15085	SRR494292	raw_reads_available	SRR494292_trimmed	North America	USA, Texas	human	human				17	III	1967719	35.19	1	17	17	0	1	0	1	1	0	0	1	1
Deduplicated_dataset	LMG_15089	SRR494293	raw_reads_available	SRR494293_trimmed	Europe	Belgium	human	human				19	III	2155184	35.3	11	19	19	0	1	0	1	1	1	1	0	0
Deduplicated_dataset	LMG_15090	SRR494332	raw_reads_available	SRR494332_trimmed	Europe	Belgium	human	human	urinary tract infection		1994	8	Ib	2058852	35.27	13	283	7	0	1	1	1	1	1	1	0	0
Deduplicated_dataset	LMG_15091	SRR494336	raw_reads_available	SRR494336_trimmed	Europe	Belgium	human	human	urinary tract infection		1994	1166	IV	2049283	35.36	1	17	17	0	1	0	1	1	0	0	1	1
Deduplicated_dataset	LMG_15092	SRR494333	raw_reads_available	SRR494333_trimmed	Europe	Belgium	human	human				2	II	2012786	35.25	12	1	817	0	1	0	0	0	0	1	0	0
Deduplicated_dataset	LMG_15093	SRR494337	raw_reads_available	SRR494337_trimmed	Europe	Belgium	human	human	vagina		1994	110	V	2129987	35.4	11	19	19	0	1	0	1	1	1	1	0	0
Deduplicated_dataset	LMG_15094	SRR494330	raw_reads_available	SRR494330_trimmed	Europe	Belgium	human	human	urinary tract infection		1994	17	III	1965720	35.18	1	17	17	0	1	0	1	1	0	0	1	1
Deduplicated_dataset	LMG_15095	SRR494331	raw_reads_available	SRR494331_trimmed	Europe	Belgium	human	human				17	III	1967987	35.19	1	17	17	0	1	0	1	1	0	0	1	1
Discarded	LZF003	GCA_009935205.1	assembled_genome	NAYY01	Asia	China	human	human	vaginitis		2014	485	Ia
Deduplicated_dataset	LZF004	GCA_009935185.1	assembled_genome	NAYX01	Asia	China	human	human	cervicitis		2014	103	Ia	2019092	35.37	3	103	103	0	0	1	0	0	0	0	1	1
Deduplicated_dataset	LZF009	GCA_009935055.1	assembled_genome	NAYT01	Asia	China	human	human	cervical secretion		2014	485	Ia	2212820	35.26	3	103	103	0	0	0	0	0	0	0	1	1
Deduplicated_dataset	LZF010	GCA_009934975.1	assembled_genome	NAYS01	Asia	China	human	human	cervicitis		2014	485	Ia	2041937	35.31	3	103	103	0	0	0	0	0	0	0	1	1
Discarded	M19	GCA_001708205.1	assembled_genome	KV757177	Asia	China	bovine	bovine	mastitis		2010	103	NT	974690	35.69
Deduplicated_dataset	MRI-Z1-004	ERR829826	raw_reads_available	15056_6#4	Europe	Denmark	bovine	bovine	bulk tank milk	DK_Lyh_25	2009	10	Ib	2077195	35.23	13	283	7	1	0	1	1	1	1	1	0	0
Deduplicated_dataset	MRI-Z1-012	SRR496561	assembled_genome	SRR496561_trimmed	Europe	Denmark	bovine	bovine	bulk tank milk		2009	2	IV	2098167	35.31	12	1	1	1	1	0	1	1	1	1	0	0
Deduplicated_dataset	MRI-Z1-022	SRR496563	raw_reads_available	SRR496563_trimmed	Europe	Denmark	bovine	bovine	bulk tank milk		2009	121	NT	2254255	35.43	11	19	19	1	1	0	1	1	1	1	0	0
Deduplicated_dataset	MRI-Z1-023	SRR496560	raw_reads_available	SRR496560_trimmed	Europe	Denmark	bovine	bovine	bulk tank milk		2009	103	Ia	2100525	35.48	3	103	103	1	0	1	0	0	0	0	1	1
Deduplicated_dataset	MRI-Z1-024	SRR496559	assembled_genome	SRR496559_trimmed	Europe	Denmark	bovine	bovine	bulk tank milk		2009	23	Ia	2105139	35.26	15	23	24	1	1	0	0	0	1	1	0	0
Deduplicated_dataset	MRI-Z1-025	SRR496556	raw_reads_available	SRR496556_trimmed	Europe	Denmark	bovine	bovine	bulk tank milk		2009	1	V	2118108	35.39	12	1	1	1	1	0	1	1	1	1	0	0
Deduplicated_dataset	MRI-Z1-035	SRR496558	raw_reads_available	SRR496558_trimmed	Europe	Denmark	bovine	bovine	bulk tank milk		2009	88	Ia	2154593	35.39	15	23	23	1	1	0	1	1	0	1	0	0
Deduplicated_dataset	MRI-Z1-039	SRR496554	raw_reads_available	SRR496554_trimmed	Europe	Denmark	bovine	bovine	bulk tank milk		2009	4	Ia	2162250	35.41	12	1	817	1	1	0	1	1	0	0	1	1
Deduplicated_dataset	MRI-Z1-048	SRR496555	raw_reads_available	SRR496555_trimmed	Europe	Denmark	bovine	bovine	bulk tank milk		2009	26	V	2083675	35.35	6	26	26	1	1	1	0	0	0	1	0	0
Deduplicated_dataset	MRI-Z1-049	SRR496552	raw_reads_available	SRR496552_trimmed	Europe	Denmark	bovine	bovine	bulk tank milk		2009	19	III	2272185	35.77	11	19	19	1	1	0	1	1	1	1	0	0
Deduplicated_dataset	MRI-Z1-050	ERR829827	raw_reads_available	15056_6#5	Europe	Denmark	bovine	bovine	bulk tank milk	DK_Lyh_50	2009	103	Ia	2119406	35.53	3	103	103	1	0	1	0	0	0	0	1	1
Deduplicated_dataset	MRI-Z1-053	ERR829828	raw_reads_available	15056_6#6	Europe	Denmark	bovine	bovine	bulk tank milk	DK_Lyh_103	2009	103	Ia	2089337	35.48	3	103	103	1	0	1	0	0	0	0	1	1
Deduplicated_dataset	MRI-Z1-116	ERR829829	raw_reads_available	15056_6#7	Europe	Denmark	bovine	bovine	bulk tank milk	DK_Lyh_66	2009	604	Ib	2025681	35.24	13	283	6	1	1	0	1	1	0	0	1	1
Deduplicated_dataset	MRI-Z1-158	ERR829830	raw_reads_available	15056_6#8	Europe	Denmark	bovine	bovine	bulk tank milk	DK_Lyh_171	2009	23	Ia	2027911	35.28	15	23	24	1	1	0	0	0	1	1	0	0
Deduplicated_dataset	MRI-Z1-198	SRR497118	raw_reads_available	SRR497118_trimmed	Europe	UK	sea_mammal	other	infanticide/trauma		1995	12	Ib	2044700	35.21	13	283	7	0	1	1	1	1	1	1	0	0
Deduplicated_dataset	MRI-Z1-199	SRR496920	raw_reads_available	SRR496920_trimmed	Europe	UK	sea_mammal	other	storm damage		2002	23	Ia	2018141	35.44	15	23	24	0	1	0	0	0	1	1	0	0
Deduplicated_dataset	MRI-Z1-200	SRR629495	raw_reads_available	SRR629495_trimmed	Europe	UK	sea_mammal	other	storm damage		2003	23	Ia	2061726	35.36	15	23	24	0	1	0	0	0	1	1	0	0
Deduplicated_dataset	MRI-Z1-201	SRR628711	raw_reads_available	SRR628711_trimmed	Europe	UK	sea_mammal	other	unknown infection		2003	23	Ia	2003354	35.34	15	23	24	0	1	0	0	0	1	1	0	0
Deduplicated_dataset	MRI-Z1-202	SRR628708	raw_reads_available	SRR628708_trimmed	Europe	UK	sea_mammal	other	lung emphysema		2003	23	Ia	1956289	35.42	15	23	24	0	1	0	1	0	1	1	0	0
Deduplicated_dataset	MRI-Z1-203	SRR628707	raw_reads_available	SRR628707_trimmed	Europe	UK	sea_mammal	other	starvation		2006	23	Ia	2020089	35.44	15	23	24	0	1	0	0	0	1	1	0	0
Deduplicated_dataset	MRI-Z1-204	SRR628704	raw_reads_available	SRR628704_trimmed	Europe	UK, Scotland	dog	other			1998	23	Ia	2001827	35.21	15	23	24	0	1	0	1	0	1	1	0	0
Deduplicated_dataset	MRI-Z1-205	SRR628706	raw_reads_available	SRR628706_trimmed	Europe	UK, Scotland	dog	other			1999	1	V	2124649	35.28	12	1	1	0	1	0	1	1	1	1	0	0
Deduplicated_dataset	MRI-Z1-206	SRR628705	raw_reads_available	SRR628705_trimmed	Europe	UK, Scotland	dog	other			2001	8	Ib	2047062	35.26	13	283	7	0	0	1	1	1	1	1	0	0
Deduplicated_dataset	MRI-Z1-209	SRR496551	raw_reads_available	SRR496551_trimmed	Europe	Italy	bovine	bovine	mastitis	Ita_H	2003	1	V	2124201	35.39	12	1	1	1	1	0	1	1	1	1	0	0
Deduplicated_dataset	MRI-Z1-211	SRR496544	raw_reads_available	SRR496544_trimmed	Europe	Italy	bovine	bovine	mastitis	Ita_I	2003	1	V	2121645	35.38	12	1	1	1	1	0	1	1	1	1	0	0
Deduplicated_dataset	MRI-Z1-212	SRR496535	raw_reads_available	SRR496535_trimmed	Europe	Italy	bovine	bovine	mastitis	Ita_L	2003	1	V	2126132	35.39	12	1	1	1	1	0	1	1	1	1	0	0
Deduplicated_dataset	MRI-Z1-213	SRR496550	assembled_genome	SRR496550_trimmed	Europe	Italy	bovine	bovine	mastitis	Ita_A	2004	591	II	2274420	35.38	14	91	91	1	0	0	1	1	0	0	1	1
Deduplicated_dataset	MRI-Z1-214	SRR496549	raw_reads_available	SRR496549_trimmed	Europe	Italy	bovine	bovine	mastitis	Ita_B	2004	591	II	2301833	35.42	14	91	91	1	0	0	1	1	0	0	1	1
Deduplicated_dataset	MRI-Z1-215	SRR496543	raw_reads_available	SRR496543_trimmed	Europe	Italy	bovine	bovine	mastitis	Ita_G	2004	589	IV	2155185	35.32	12	1	817	1	1	0	1	1	0	0	1	1
Deduplicated_dataset	MRI-Z1-216	SRR496548	assembled_genome	SRR496548_trimmed	Europe	Italy	bovine	bovine	mastitis	Ita_C	2004	591	II	2273442	35.38	14	91	91	1	0	0	1	1	0	0	1	1
Deduplicated_dataset	MRI-Z1-217	SRR496534	raw_reads_available	SRR496534_trimmed	Europe	Italy	bovine	bovine	mastitis	Ita_D	2004	591	II	2303583	35.43	14	91	91	1	0	0	1	1	0	0	1	1
Deduplicated_dataset	MRI-Z1-218	SRR496538	raw_reads_available	SRR496538_trimmed	Europe	Italy	bovine	bovine	mastitis	Ita_E	2005	590	II	2087271	35.2	13	283	7	1	0	1	1	1	1	1	0	0
Deduplicated_dataset	MRI-Z1-219	SRR496533	raw_reads_available	SRR496533_trimmed	Europe	Italy	bovine	bovine	mastitis	Ita_F	2008	590	II	2088346	35.2	13	283	7	1	0	1	1	1	1	1	0	0
Deduplicated_dataset	MRI-Z1-300	ERR829831	raw_reads_available	15056_6#9	Europe	Denmark	bovine	bovine	bulk tank milk	DK_Lyh_308	2010	23	Ia	2063706	35.32	15	23	24	1	0	0	0	0	1	1	0	0
Deduplicated_dataset	MRI-Z1-354	ERR829832	raw_reads_available	15056_6#10	Europe	Denmark	bovine	bovine	bulk tank milk	DK_Lyh_238	2010	7	V	2208028	35.59	13	283	7	1	0	0	1	1	1	1	0	0
Deduplicated_dataset	MRI-Z1-363	ERR829833	raw_reads_available	15056_6#11	Europe	Denmark	bovine	bovine	bulk tank milk	DK_Lyh_228	2010	17	III	2004631	35.27	1	17	17	1	0	0	1	1	0	0	1	1
Deduplicated_dataset	MRI-Z1-368	ERR829834	raw_reads_available	15056_6#12	Europe	Denmark	bovine	bovine	bulk tank milk	DK_Lyh_227	2012	8	Ib	2184011	35.41	13	283	7	1	1	1	1	1	1	1	0	0
Deduplicated_dataset	MRI-Z1-410	ERR829835	raw_reads_available	15056_6#13	Europe	Denmark	bovine	bovine	bulk tank milk	DK_Lyh_237	2010	8	Ib	2032504	35.19	13	283	7	1	1	1	1	1	1	1	0	0
Deduplicated_dataset	MRI-Z1-529	ERR829836	raw_reads_available	15056_6#14	Europe	Denmark	bovine	bovine	bulk tank milk	DK_Lyh_132	2010	8	Ib	2062959	35.29	13	283	7	1	1	1	1	1	0	1	0	0
Deduplicated_dataset	MRI-Z1-586	ERR829837	raw_reads_available	15056_6#15	Europe	Denmark	bovine	bovine	bulk tank milk	DK_Lyh_280	2010	7	Ia	2192633	35.49	13	283	7	1	1	1	1	1	0	0	1	1
Deduplicated_dataset	MRI-Z1-597	ERR829838	raw_reads_available	15056_6#16	Europe	Denmark	bovine	bovine	bulk tank milk	DK_Lyh_235	2011	19	III	2133138	35.35	11	19	19	1	1	0	1	1	1	1	0	0
Deduplicated_dataset	MRI-Z1-600	ERR829839	raw_reads_available	15056_6#17	Europe	Denmark	bovine	bovine	bulk tank milk	DK_Lyh_154	2011	23	Ia	2068007	35.3	15	23	24	1	1	0	0	0	1	1	0	0
Deduplicated_dataset	MRI-Z1-602	ERR829840	raw_reads_available	15056_6#18	Europe	Denmark	bovine	bovine	bulk tank milk	DK_Lyh_50	2011	2	II	2036955	35.35	12	1	817	1	0	0	0	0	0	1	0	0
Deduplicated_dataset	MRI-Z1-606	ERR829841	raw_reads_available	15056_6#19	Europe	Denmark	bovine	bovine	bulk tank milk	DK_Lyh_119	2011	1	V	2125390	35.38	12	1	1	1	1	0	1	1	1	1	0	0
Deduplicated_dataset	MRI-Z1-705	ERR829842	raw_reads_available	15056_6#20	Europe	Denmark	bovine	bovine	bulk tank milk	DK_Lyh_288	2011	2	IV	2086118	35.3	12	1	1	1	1	0	1	1	1	1	0	0
Deduplicated_dataset	MRI-Z1-707	ERR829843	raw_reads_available	15056_6#21	Europe	Denmark	bovine	bovine	bulk tank milk	DK_Lyh_37	2011	1	V	2099562	35.36	12	1	1	1	0	0	1	1	1	1	0	0
Deduplicated_dataset	MRI-Z1-710	ERR829844	raw_reads_available	15056_6#22	Europe	Denmark	bovine	bovine	bulk tank milk	DK_Lyh_214	2012	314	Ia	2035297	35.37	2	314	314	1	0	0	0	0	0	0	1	1
Deduplicated_dataset	MRI-Z1-715	ERR829845	raw_reads_available	15056_6#23	Europe	Denmark	bovine	bovine	bulk tank milk	DK_Lyh_201	2012	103	Ia	2050669	35.45	3	103	103	1	0	1	0	0	0	0	1	1
Deduplicated_dataset	MRI-Z1-717	ERR829846	raw_reads_available	15056_6#24	Europe	Denmark	bovine	bovine	bulk tank milk	DK_Lyh_60	2012	19	III	2113686	35.51	11	19	19	1	0	0	1	1	1	1	0	0
Deduplicated_dataset	MRI-Z1-719	ERR829847	raw_reads_available	15056_6#25	Europe	Denmark	bovine	bovine	bulk tank milk	DK_Lyh_34	2012	23	III	2028502	35.27	15	23	23	1	1	0	1	1	1	1	0	0
Deduplicated_dataset	MRI-Z1-792	ERR829848	raw_reads_available	15056_6#26	Europe	Denmark	bovine	bovine	bulk tank milk	DK_Lyh_112	2012	103	Ia	2016187	35.46	3	103	103	1	0	1	0	0	0	0	1	1
Deduplicated_dataset	MRI-Z1-802	ERR829849	raw_reads_available	15056_6#27	Europe	Denmark	bovine	bovine	bulk tank milk	DK_Lyh_311	2012	2	IV	2173928	35.36	12	1	1	1	1	0	1	1	1	1	0	0
Deduplicated_dataset	MRI-Z1-803	ERR829850	raw_reads_available	15056_6#28	Europe	Denmark	bovine	bovine	bulk tank milk	DK_Lyh_94	2012	314	Ia	2061813	35.45	2	314	314	1	0	0	0	0	0	0	1	1
Deduplicated_dataset	MRI-Z1-808	ERR829851	raw_reads_available	15056_6#29	Europe	Denmark	bovine	bovine	bulk tank milk	DK_Lyh_104	2012	1	VIII	2132444	35.45	12	1	817	1	1	0	1	1	0	0	1	1
Deduplicated_dataset	MRI-Z1-811	ERR829852	raw_reads_available	15056_6#30	Europe	Denmark	bovine	bovine	bulk tank milk	DK_Lyh_282	2012	19	III	2133206	35.35	11	19	19	1	1	0	1	1	1	1	0	0
Deduplicated_dataset	MRI-Z1-822	ERR829853	raw_reads_available	15056_6#31	Europe	Denmark	bovine	bovine	bulk tank milk	DK_Lyh_247	2012	23	III	2097571	35.49	15	23	23	1	0	0	1	1	0	1	0	0
Deduplicated_dataset	MRI-Z1-851	ERR829854	raw_reads_available	15056_6#32	Europe	Denmark	bovine	bovine	bulk tank milk	DK_Lyh_105	2012	196	IV	2233614	35.51	12	1	459	1	1	0	1	1	0	1	0	0
Deduplicated_dataset	MRI-Z1-858	ERR829855	raw_reads_available	15056_6#33	Europe	Denmark	bovine	bovine	bulk tank milk	DK_Lyh_1	2012	314	Ia	1978154	35.3	2	314	314	1	0	0	0	0	0	0	1	1
Deduplicated_dataset	MRI-Z1-872	ERR829856	raw_reads_available	15056_6#34	Europe	Denmark	bovine	bovine	bulk tank milk	DK_Lyh_278	2012	314	Ia	2034397	35.39	2	314	314	1	0	0	0	0	0	0	1	1
Deduplicated_dataset	MRI-Z1-890	ERR829857	raw_reads_available	15056_6#35	Europe	Denmark	bovine	bovine	bulk tank milk	DK_Lyh_55	2012	196	IV	2149403	35.32	12	1	459	1	0	0	1	1	1	1	0	0
Deduplicated_dataset	MRI-Z2-001	ERR829858	raw_reads_available	15056_6#36	Europe	Finland	bovine	bovine	mastitis	Fin_1	2010	632	III	2163752	35.63	14	91	91	1	0	0	0	0	0	0	1	1
Deduplicated_dataset	MRI-Z2-002	ERR829859	raw_reads_available	15056_6#37	Europe	Finland	bovine	bovine	mastitis	Fin_2	2010	632	III	2164178	35.62	14	91	91	1	0	0	0	0	0	0	1	1
Discarded	MRI-Z2-005	ERR829860	raw_reads_available	15056_6#38	Europe	Finland	bovine	bovine	milk	Fin_2	2010	632	III
Deduplicated_dataset	MRI-Z2-007	ERR829861	raw_reads_available	15056_6#39	Europe	Finland	bovine	bovine	milk	Fin_4	2010	103	Ia	1988471	35.28	3	103	103	1	0	1	0	0	0	0	1	1
Deduplicated_dataset	MRI-Z2-025	ERR829862	raw_reads_available	15056_6#40	Europe	Finland	bovine	bovine	milk	Fin_6	2010	1	V	2091281	35.34	12	1	1	1	1	0	1	1	1	1	0	0
Deduplicated_dataset	MRI-Z2-039	ERR829863	raw_reads_available	15056_6#41	Europe	Finland	bovine	bovine	milk	Fin_13	2011	633	Ia	2053574	35.48	3	103	103	1	0	1	0	0	0	0	1	1
Deduplicated_dataset	MRI-Z2-040	ERR829864	raw_reads_available	15056_6#42	Europe	Finland	bovine	bovine	milk	Fin_19	2011	634	V	2091119	35.36	12	1	1	1	0	0	1	1	1	1	0	0
Deduplicated_dataset	MRI-Z2-041	ERR829865	raw_reads_available	15056_6#43	Europe	Finland	bovine	bovine	milk	Fin_8	2011	8	Ib	2109075	35.35	13	283	7	1	1	1	1	1	1	1	0	0
Deduplicated_dataset	MRI-Z2-044	ERR829866	raw_reads_available	15056_6#44	Europe	Finland	bovine	bovine	milk	Fin_10	2011	103	Ia	2006111	35.29	3	103	103	1	0	0	0	0	0	0	1	1
Deduplicated_dataset	MRI-Z2-045	ERR829867	raw_reads_available	15056_6#45	Europe	Finland	bovine	bovine	milk	Fin_11	2011	8	Ib	2124249	35.44	13	283	7	1	1	1	1	1	1	1	0	0
Deduplicated_dataset	MRI-Z2-046	ERR829868	raw_reads_available	15056_6#46	Europe	Finland	bovine	bovine	milk	Fin_21	2011	1	VII	2083012	35.45	12	1	817	1	0	0	1	1	0	0	1	1
Deduplicated_dataset	MRI-Z2-047	ERR829869	raw_reads_available	15056_6#47	Europe	Finland	bovine	bovine	milk	Fin_16	2011	635	V	2185964	35.54	12	1	1	1	1	0	1	1	1	1	0	0
Deduplicated_dataset	MRI-Z2-048	ERR829870	raw_reads_available	15056_6#48	Europe	Finland	bovine	bovine	milk	Fin_12	2011	183	V	2133357	35.35	12	1	1	1	1	0	1	1	1	1	0	0
Deduplicated_dataset	MRI-Z2-050	ERR829871	raw_reads_available	15056_6#49	Europe	Finland	bovine	bovine	milk	Fin_15	2011	633	Ia	2044189	35.4	3	103	103	1	0	1	0	0	0	0	1	1
Deduplicated_dataset	MRI-Z2-051	ERR829872	raw_reads_available	15056_6#50	Europe	Finland	bovine	bovine	milk	Fin_9	2011	636	V	2128609	35.49	12	1	1	1	0	0	1	1	1	1	0	0
Deduplicated_dataset	MRI-Z2-053	ERR829731	raw_reads_available	15056_5#4	Europe	Finland	bovine	bovine	milk	Fin_17	2011	8	Ib	2068617	35.27	13	283	7	1	0	1	1	1	1	1	0	0
Deduplicated_dataset	MRI-Z2-054	ERR829873	raw_reads_available	15056_6#51	Europe	Finland	bovine	bovine	milk	Fin_18	2011	2	II	2069711	35.43	12	1	817	1	1	0	0	0	0	1	0	0
Deduplicated_dataset	MRI-Z2-058	ERR829874	raw_reads_available	15056_6#52	Europe	Finland	bovine	bovine	milk	Fin_14	2012	10	Ib	2103051	35.27	13	283	7	1	1	1	1	1	1	1	0	0
Deduplicated_dataset	MRI-Z2-060	ERR829875	raw_reads_available	15056_6#53	Europe	Finland	bovine	bovine	milk	Fin_23	2012	196	IV	2178056	35.43	12	1	459	1	1	0	1	1	0	1	0	0
Deduplicated_dataset	MRI-Z2-062	ERR829876	raw_reads_available	15056_6#54	Europe	Finland	bovine	bovine	milk	Fin_16	2012	1	V	2143230	35.47	12	1	1	1	1	0	1	1	1	1	0	0
Deduplicated_dataset	MRI-Z2-064	ERR829877	raw_reads_available	15056_6#55	Europe	Finland	bovine	bovine	milk	Fin_20	2012	633	Ia	2070494	35.46	3	103	103	1	0	1	0	0	0	0	1	1
Deduplicated_dataset	MRI-Z2-065	ERR829878	raw_reads_available	15056_6#56	Europe	Finland	bovine	bovine	milk	Fin_27	2012	196	IV	2179205	35.39	12	1	459	1	1	0	1	1	0	1	0	0
Deduplicated_dataset	MRI-Z2-068	ERR829879	raw_reads_available	15056_6#57	Europe	Finland	bovine	bovine	milk	Fin_28	2012	10	II	2071418	35.22	13	283	7	1	1	1	1	1	1	1	0	0
Deduplicated_dataset	MRI-Z2-077	ERR829732	raw_reads_available	15056_5#5	Europe	Finland	human	human	UTI		2012	462	V	2065962	35.31	12	1	1	0	1	0	1	1	1	1	0	0
Deduplicated_dataset	MRI-Z2-080	ERR829880	raw_reads_available	15056_6#58	Europe	Finland	human	human	UTI		2012	27	III	2194503	35.48	11	19	19	0	1	0	0	0	1	1	0	0
Deduplicated_dataset	MRI-Z2-081	ERR829881	raw_reads_available	15056_6#59	Europe	Finland	human	human	SSTI		2012	23	Ia	1963332	35.18	15	23	24	0	1	0	0	0	1	1	0	0
Deduplicated_dataset	MRI-Z2-082	ERR829882	raw_reads_available	15056_6#60	Europe	Finland	human	human	SSTI		2012	8	Ib	2076666	35.12	13	283	7	0	1	1	1	1	1	1	0	0
Deduplicated_dataset	MRI-Z2-084	ERR829883	raw_reads_available	15056_6#61	Europe	Finland	human	human	UTI		2012	28	II	1989027	35.21	11	19	28	0	1	0	1	1	1	1	0	0
Deduplicated_dataset	MRI-Z2-089	ERR829884	raw_reads_available	15056_6#62	Europe	Finland	human	human	carriage		2012	1	II	2144609	35.5	12	1	1	0	1	0	1	1	1	1	0	0
Deduplicated_dataset	MRI-Z2-093	ERR829885	raw_reads_available	15056_6#63	Europe	Finland	human	human	UTI		2012	17	III	2180410	35.39	1	17	17	0	1	0	1	1	0	0	1	1
Deduplicated_dataset	MRI-Z2-094	ERR829886	raw_reads_available	15056_6#64	Europe	Finland	human	human	SSTI		2012	12	II	2184612	35.3	13	283	7	0	1	1	0	0	0	1	0	0
Deduplicated_dataset	MRI-Z2-096	ERR829887	raw_reads_available	15056_6#65	Europe	Finland	human	human	carriage		2012	23	Ia	2034094	35.19	15	23	24	0	1	0	0	0	1	1	0	0
Deduplicated_dataset	MRI-Z2-098	ERR829888	raw_reads_available	15056_6#66	Europe	Finland	human	human	carriage		2012	196	IV	2138991	35.39	12	1	459	0	1	0	1	1	0	1	0	0
Deduplicated_dataset	MRI-Z2-099	ERR829889	raw_reads_available	15056_6#67	Europe	Finland	human	human	carriage		2012	459	IV	2209874	35.37	12	1	459	0	1	0	1	1	1	1	0	0
Deduplicated_dataset	MRI-Z2-101	ERR829890	raw_reads_available	15056_6#68	Europe	Finland	human	human	SSTI		2012	19	III	2160452	35.51	11	19	19	0	1	0	1	1	1	1	0	0
Deduplicated_dataset	MRI-Z2-102	ERR829891	raw_reads_available	15056_6#69	Europe	Finland	human	human	SSTI		2012	19	III	2160368	35.51	11	19	19	0	1	0	1	1	1	1	0	0
Discarded	MRI-Z2-103	ERR829892	raw_reads_available	15056_6#70	Europe	Finland	human	human	UTI		2012	23	Ia
Deduplicated_dataset	MRI-Z2-105	ERR829893	raw_reads_available	15056_6#71	Europe	Finland	human	human	SSTI		2012	12	II	2204559	35.47	13	283	7	0	1	1	1	1	0	1	0	0
Discarded	MRI-Z2-106	ERR829894	raw_reads_available	15056_6#72	Europe	Finland	human	human	carriage		2012	19	III
Deduplicated_dataset	MRI-Z2-107	ERR829895	raw_reads_available	15056_6#73	Europe	Finland	human	human	SSTI		2012	144	Ia	2078589	35.38	15	23	24	0	1	0	0	0	1	1	0	0
Deduplicated_dataset	MRI-Z2-108	ERR829896	raw_reads_available	15056_6#74	Europe	Finland	human	human	UTI		2012	144	Ia	2078636	35.38	15	23	24	0	1	0	0	0	1	1	0	0
Deduplicated_dataset	MRI-Z2-115	ERR829898	raw_reads_available	15056_6#76	Europe	Finland	human	human	SSTI		2011	1	VI	2074185	35.29	12	1	817	0	1	1	1	1	0	1	0	0
Deduplicated_dataset	MRI-Z2-120	ERR829899	raw_reads_available	15056_6#77	Europe	Finland	human	human	UTI		2012	196	IV	2143474	35.38	12	1	459	0	1	0	1	1	0	1	0	0
Deduplicated_dataset	MRI-Z2-121	ERR829900	raw_reads_available	15056_6#78	Europe	Finland	human	human	UTI		2012	17	III	2007215	35.37	1	17	17	0	1	0	1	1	0	0	1	1
Discarded	MRI-Z2-126	ERR829901	raw_reads_available	15056_6#79	Europe	Finland	human	human	UTI		2012	23	Ia
Discarded	MRI-Z2-127	ERR829902	raw_reads_available	15056_6#80	Europe	Finland	human	human	SSTI		2012	12	II
Discarded	MRI-Z2-128	ERR829903	raw_reads_available	15056_6#81	Europe	Finland	human	human	carriage		2012	144	Ia
Deduplicated_dataset	MRI-Z2-130	ERR829904	raw_reads_available	15056_6#82	Europe	Finland	human	human	carriage		2012	196	IV	2111003	35.36	12	1	459	0	1	0	1	1	0	1	0	0
Discarded	MRI-Z2-132	ERR829905	raw_reads_available	15056_6#83	Europe	Finland	human	human	carriage		2012	17	III
Deduplicated_dataset	MRI-Z2-137	ERR829906	raw_reads_available	15056_6#84	Europe	Finland	human	human	UTI		2012	8	Ib	2109944	35.37	13	283	7	0	1	1	1	1	1	1	0	0
Deduplicated_dataset	MRI-Z2-138	ERR2760098	raw_reads_available	23495_7#280	Europe	Sweden	bovine	bovine	milk	Swe_74	2010	10	NT	2165363	35.53	13	283	7	1	0	1	1	1	1	1	0	0
Deduplicated_dataset	MRI-Z2-139	ERR2760106	raw_reads_available	23495_7#288	Europe	Sweden	bovine	bovine	mastitis	Swe_29	2010	722	III	2040088	35.31	15	23	23	1	0	0	1	1	1	1	0	0
Deduplicated_dataset	MRI-Z2-140	ERR2760113	raw_reads_available	23495_7#295	Europe	Sweden	bovine	bovine	milk	Swe_47	2010	196	IV	2217059	35.41	12	1	459	1	1	0	1	1	0	1	0	0
Deduplicated_dataset	MRI-Z2-141	ERR2760121	raw_reads_available	23495_7#303	Europe	Sweden	bovine	bovine	mastitis	Swe_10	2010	1	V	2113594	35.38	12	1	1	1	1	0	1	1	1	1	0	0
Deduplicated_dataset	MRI-Z2-142	ERR2760129	raw_reads_available	23495_7#311	Europe	Sweden	bovine	bovine	mastitis	Swe_106	2010	103	Ia	2077349	35.54	3	103	103	1	0	1	0	0	0	0	1	1
Deduplicated_dataset	MRI-Z2-143	ERR2760137	raw_reads_available	23495_7#319	Europe	Sweden	bovine	bovine	mastitis	Swe_19	2010	724	Ia	2118546	35.44	13	283	7	1	1	1	1	1	0	0	1	1
Deduplicated_dataset	MRI-Z2-144	ERR2760145	raw_reads_available	23495_7#327	Europe	Sweden	bovine	bovine	milk	Swe_59	2010	314	Ia	2012491	35.36	2	314	314	1	0	0	0	0	0	0	1	1
Deduplicated_dataset	MRI-Z2-145	ERR2760153	raw_reads_available	23495_7#335	Europe	Sweden	bovine	bovine	milk	Swe_49	2010	10	II	2152500	35.4	13	283	7	1	0	1	1	1	1	1	0	0
Deduplicated_dataset	MRI-Z2-146	ERR2760161	raw_reads_available	23495_7#343	Europe	Sweden	bovine	bovine	milk	Swe_75	2010	1	V	2104283	35.4	12	1	1	1	1	0	1	1	1	1	0	0
Deduplicated_dataset	MRI-Z2-147	ERR2760169	raw_reads_available	23495_7#351	Europe	Sweden	bovine	bovine	milk	Swe_45	2010	723	III	2157126	35.53	15	23	23	1	0	0	1	1	1	1	0	0
Deduplicated_dataset	MRI-Z2-148	ERR2760177	raw_reads_available	23495_7#359	Europe	Sweden	bovine	bovine	milk	Swe_24	2010	1384	IV	2122724	35.39	12	1	459	1	1	0	1	1	0	1	0	0
Deduplicated_dataset	MRI-Z2-149	ERR2760185	raw_reads_available	23495_7#367	Europe	Sweden	bovine	bovine	milk	Swe_13	2010	196	IV	2120631	35.32	12	1	459	1	1	0	1	1	0	1	0	0
Deduplicated_dataset	MRI-Z2-150	ERR2760099	raw_reads_available	23495_7#281	Europe	Sweden	bovine	bovine	milk	Swe_38	2010	103	Ia	2076896	35.53	3	103	103	1	0	1	0	0	0	0	1	1
Deduplicated_dataset	MRI-Z2-152	ERR2760114	raw_reads_available	23495_7#296	Europe	Sweden	bovine	bovine	mastitis	Swe_23	2011	1387	NT	2148678	35.45	12	1	1	1	1	0	1	1	1	1	0	0
Deduplicated_dataset	MRI-Z2-153	ERR2760122	raw_reads_available	23495_7#304	Europe	Sweden	bovine	bovine	milk	Swe_79	2011	103	Ia	1996885	35.35	3	103	103	1	0	1	0	0	0	0	1	1
Deduplicated_dataset	MRI-Z2-154	ERR2760130	raw_reads_available	23495_7#312	Europe	Sweden	bovine	bovine	milk	Swe_50	2011	1	V	2116518	35.37	12	1	1	1	0	0	1	1	1	1	0	0
Deduplicated_dataset	MRI-Z2-155	ERR2760138	raw_reads_available	23495_7#320	Europe	Sweden	bovine	bovine	mastitis	Swe_105	2011	23	III	2161944	35.4	15	23	23	1	1	0	1	1	0	1	0	0
Deduplicated_dataset	MRI-Z2-156	ERR2760146	raw_reads_available	23495_7#328	Europe	Sweden	bovine	bovine	milk	Swe_72	2011	726	IV	2186227	35.43	12	1	459	1	0	0	1	1	0	1	0	0
Deduplicated_dataset	MRI-Z2-157	ERR2760154	raw_reads_available	23495_7#336	Europe	Sweden	bovine	bovine	milk	Swe_20	2011	727	Ia	2059906	35.41	2	314	314	1	0	0	0	0	0	0	1	1
Deduplicated_dataset	MRI-Z2-158	ERR2760162	raw_reads_available	23495_7#344	Europe	Sweden	bovine	bovine	milk	Swe_63	2011	23	Ia	2055495	35.29	15	23	24	1	1	0	0	0	1	1	0	0
Deduplicated_dataset	MRI-Z2-159	ERR2760170	raw_reads_available	23495_7#352	Europe	Sweden	bovine	bovine	milk	Swe_67	2011	103	Ia	2028585	35.44	3	103	103	1	0	1	0	0	0	0	1	1
Deduplicated_dataset	MRI-Z2-160	ERR2760178	raw_reads_available	23495_7#360	Europe	Sweden	bovine	bovine	milk	Swe_39	2011	23	III	2111811	35.51	15	23	23	1	0	0	1	1	1	1	0	0
Deduplicated_dataset	MRI-Z2-161	ERR2760186	raw_reads_available	23495_7#368	Europe	Sweden	bovine	bovine	milk	Swe_5	2011	10	II	2054652	35.2	13	283	7	1	1	1	1	1	1	1	0	0
Deduplicated_dataset	MRI-Z2-162	ERR2760100	raw_reads_available	23495_7#282	Europe	Sweden	bovine	bovine	milk	Swe_26	2011	23	NT	2107425	35.43	15	23	23	1	1	0	1	1	1	1	0	0
Deduplicated_dataset	MRI-Z2-163	ERR2760108	raw_reads_available	23495_7#290	Europe	Sweden	bovine	bovine	mastitis	Swe_15	2011	1	V	2105510	35.34	12	1	1	1	1	0	1	1	1	1	0	0
Deduplicated_dataset	MRI-Z2-164	ERR2760115	raw_reads_available	23495_7#297	Europe	Sweden	bovine	bovine	milk	Swe_37	2011	1	V	2113286	35.38	12	1	1	1	1	0	1	1	1	1	0	0
Deduplicated_dataset	MRI-Z2-165	ERR2760123	raw_reads_available	23495_7#305	Europe	Sweden	bovine	bovine	milk	Swe_85	2011	103	Ia	2076571	35.53	3	103	103	1	0	1	0	0	0	0	1	1
Deduplicated_dataset	MRI-Z2-166	ERR2760131	raw_reads_available	23495_7#313	Europe	Sweden	bovine	bovine	milk	Swe_65	2012	1	V	2114522	35.38	12	1	1	1	1	0	1	1	1	1	0	0
Deduplicated_dataset	MRI-Z2-167	ERR2760139	raw_reads_available	23495_7#321	Europe	Sweden	bovine	bovine	milk	Swe_56	2012	1	V	2117967	35.37	12	1	1	1	1	0	1	1	1	1	0	0
Deduplicated_dataset	MRI-Z2-168	ERR2760147	raw_reads_available	23495_7#329	Europe	Sweden	bovine	bovine	milk	Swe_48	2012	314	Ia	2059741	35.4	2	314	314	1	0	0	0	0	0	0	1	1
Deduplicated_dataset	MRI-Z2-169	ERR2760155	raw_reads_available	23495_7#337	Europe	Sweden	bovine	bovine	milk	Swe_64	2012	1384	IV	2122297	35.39	12	1	459	1	1	0	1	1	0	1	0	0
Deduplicated_dataset	MRI-Z2-170	ERR2760163	raw_reads_available	23495_7#345	Europe	Sweden	bovine	bovine	milk	Swe_86	2012	103	Ia	2068194	35.56	3	103	103	1	0	1	0	0	0	0	1	1
Deduplicated_dataset	MRI-Z2-171	ERR2760171	raw_reads_available	23495_7#353	Europe	Sweden	bovine	bovine	milk	Swe_22	2012	103	Ia	2115411	35.54	3	103	103	1	0	1	0	0	0	0	1	1
Deduplicated_dataset	MRI-Z2-172	ERR2760179	raw_reads_available	23495_7#361	Europe	Sweden	bovine	bovine	milk	Swe_104	2012	196	IV	2143072	35.4	12	1	459	0	1	0	1	1	0	1	0	0
Deduplicated_dataset	MRI-Z2-173	ERR2760187	raw_reads_available	23495_7#369	Europe	Sweden	bovine	bovine	milk	Swe_11	2012	314	Ia	2059466	35.4	2	314	314	1	0	0	0	0	0	0	1	1
Deduplicated_dataset	MRI-Z2-174	ERR2760101	raw_reads_available	23495_7#283	Europe	Sweden	bovine	bovine	milk	Swe_108	2012	728	Ia	1982147	35.3	2	314	314	1	0	0	0	0	0	0	1	1
Deduplicated_dataset	MRI-Z2-175	ERR2760109	raw_reads_available	23495_7#291	Europe	Sweden	bovine	bovine	mastitis	Swe_52	2012	103	Ia	2116048	35.55	3	103	103	1	0	1	0	0	0	0	1	1
Discarded	MRI-Z2-176	ERR2760116	raw_reads_available	23495_7#298	Europe	Sweden	bovine	bovine	milk	Swe_15	2012	1	V
Deduplicated_dataset	MRI-Z2-177	ERR2760124	raw_reads_available	23495_7#306	Europe	Sweden	bovine	bovine	milk	Swe_9	2012	1	V	2105863	35.34	12	1	1	1	1	0	1	1	1	1	0	0
Deduplicated_dataset	MRI-Z2-178	ERR2760132	raw_reads_available	23495_7#314	Europe	Sweden	bovine	bovine	milk	Swe_110	2012	726	IV	2185502	35.43	12	1	459	1	0	0	1	1	0	1	0	0
Deduplicated_dataset	MRI-Z2-179	ERR2760140	raw_reads_available	23495_7#322	Europe	Sweden	bovine	bovine	milk	Swe_90	2012	1	V	2083587	35.34	12	1	1	1	0	0	1	1	1	1	0	0
Deduplicated_dataset	MRI-Z2-180	ERR2760148	raw_reads_available	23495_7#330	Europe	Sweden	bovine	bovine	milk	Swe_81	2012	196	IV	2123052	35.38	12	1	459	1	1	0	1	1	0	1	0	0
Deduplicated_dataset	MRI-Z2-181	ERR2760156	raw_reads_available	23495_7#338	Europe	Sweden	bovine	bovine	milk	Swe_73	2012	726	IV	2187312	35.43	12	1	459	1	0	0	1	1	0	1	0	0
Deduplicated_dataset	MRI-Z2-182	ERR2760164	raw_reads_available	23495_7#346	Europe	Sweden	bovine	bovine	milk	Swe_18	2012	23	Ia	2065233	35.29	15	23	24	1	1	0	0	0	1	1	0	0
Deduplicated_dataset	MRI-Z2-183	ERR2760172	raw_reads_available	23495_7#354	Europe	Sweden	bovine	bovine	milk	Swe_41	2012	1	V	2118227	35.38	12	1	1	1	1	0	1	1	1	1	0	0
Deduplicated_dataset	MRI-Z2-184	ERR829909	raw_reads_available	15056_6#87	Europe	Sweden	human	human	invasive disease		2011	459	IV	2139137	35.25	12	1	459	0	1	0	1	1	0	1	0	0
Deduplicated_dataset	MRI-Z2-187	ERR829910	raw_reads_available	15056_6#88	Europe	Sweden	human	human	invasive disease		2011	8	Ib	2034303	35.19	13	283	7	0	1	1	1	1	1	1	0	0
Discarded	MRI-Z2-189	ERR829911	raw_reads_available	15056_6#89	Europe	Sweden	human	human	invasive disease		2011	8	Ib
Deduplicated_dataset	MRI-Z2-195	ERR829912	raw_reads_available	15056_6#90	Europe	Sweden	human	human	invasive disease		2011	196	IV	2178171	35.52	12	1	459	1	1	0	1	1	0	1	0	0
Deduplicated_dataset	MRI-Z2-197	ERR829914	raw_reads_available	15056_6#92	Europe	UK	bovine	bovine	milk	UK_C	2014	67	II	2068847	35.42	4	61	61	1	0	0	0	0	0	0	1	0
Deduplicated_dataset	MRI-Z2-198	ERR829915	raw_reads_available	15056_6#93	Europe	UK	bovine	bovine	milk	UK_D	2014	67	II	2195325	35.56	4	61	61	1	0	0	0	0	0	0	1	0
Deduplicated_dataset	MRI-Z2-200	ERR829916	raw_reads_available	15056_6#94	Europe	UK	bovine	bovine	milk	UK_B	2014	420	Ia	2163053	35.53	12	1	817	1	0	0	0	0	0	0	1	1
Deduplicated_dataset	MRI-Z2-202	ERR829917	raw_reads_available	15056_6#95	Europe	UK	bovine	bovine	milk	UK_A	2014	67	II	2126448	35.44	4	61	61	1	0	0	0	0	0	0	1	0
Deduplicated_dataset	MRI-Z2-261	ERR2760180	raw_reads_available	23495_7#362	Europe	Sweden	bovine	bovine	milk	Swe_35	1953	1386	III	2013367	35.38	14	91	91	1	0	0	0	0	0	0	1	1
Deduplicated_dataset	MRI-Z2-262	ERR2760188	raw_reads_available	23495_7#370	Europe	Sweden	bovine	bovine	milk	Swe_34	1953	1386	III	2012884	35.38	14	91	91	1	0	0	0	0	0	0	1	1
Deduplicated_dataset	MRI-Z2-263	ERR2760102	raw_reads_available	23495_7#284	Europe	Sweden	bovine	bovine	mastitis	Swe_62	1953	1386	III	2015941	35.38	14	91	91	1	0	0	0	0	0	0	1	1
Deduplicated_dataset	MRI-Z2-264	ERR2760110	raw_reads_available	23495_7#292	Europe	Sweden	bovine	bovine	mastitis	Swe_27	1953	23	III	2080520	35.33	15	23	23	1	1	0	1	1	1	1	0	0
Deduplicated_dataset	MRI-Z2-265	ERR2760117	raw_reads_available	23495_7#299	Europe	Sweden	bovine	bovine	mastitis	Swe_111	1954	1516	III	1955085	35.34	14	91	91	1	0	0	0	0	0	0	1	1
Deduplicated_dataset	MRI-Z2-266	ERR2760125	raw_reads_available	23495_7#307	Europe	Sweden	bovine	bovine	milk	Swe_8	1954	23	III	2110559	35.53	15	23	23	1	1	0	1	1	0	1	0	0
Deduplicated_dataset	MRI-Z2-267	ERR2760133	raw_reads_available	23495_7#315	Europe	Sweden	bovine	bovine	milk	Swe_7	1954	61	II	2046300	35.25	14	91	91	1	0	0	0	0	0	0	1	1
Discarded	MRI-Z2-268	ERR2760141	raw_reads_available	23495_7#323	Europe	Sweden	bovine	bovine	milk	Swe_27	1954	23	III
Deduplicated_dataset	MRI-Z2-269	ERR2760149	raw_reads_available	23495_7#331	Europe	Sweden	bovine	bovine	milk	Swe_34	1954	6	Ib	2072184	35.33	13	283	6	1	1	1	0	0	0	1	0	0
Deduplicated_dataset	MRI-Z2-270	ERR2760157	raw_reads_available	23495_7#339	Europe	Sweden	bovine	bovine	milk	Swe_71	1954	1512	Ib	2028297	35.27	13	283	6	1	1	1	0	0	0	1	0	0
Deduplicated_dataset	MRI-Z2-271	ERR2760165	raw_reads_available	23495_7#347	Europe	Sweden	bovine	bovine	milk	Swe_102	1954	23	Ia	2031105	35.27	15	23	23	1	1	0	1	1	1	1	0	0
Deduplicated_dataset	MRI-Z2-272	ERR2760173	raw_reads_available	23495_7#355	Europe	Sweden	bovine	bovine	milk	Swe_44	1954	23	Ia	2031194	35.27	15	23	23	1	1	0	1	1	1	1	0	0
Deduplicated_dataset	MRI-Z2-273	ERR2760181	raw_reads_available	23495_7#363	Europe	Sweden	bovine	bovine	milk	Swe_28	1955	23	III	2095855	35.46	15	23	23	1	0	0	1	1	0	1	0	0
Deduplicated_dataset	MRI-Z2-274	ERR2760189	raw_reads_available	23495_7#371	Europe	Sweden	bovine	bovine	milk	Swe_98	1961	1513	Ib	2031985	35.29	13	283	6	1	1	1	0	0	0	1	0	0
Deduplicated_dataset	MRI-Z2-275	ERR2760103	raw_reads_available	23495_7#285	Europe	Sweden	bovine	bovine	mastitis	Swe_70	1962	1510	II	2166159	35.54	12	1	817	1	1	0	1	1	0	0	1	1
Deduplicated_dataset	MRI-Z2-276	ERR2760111	raw_reads_available	23495_7#293	Europe	Sweden	bovine	bovine	mastitis	Swe_3	1963	23	III	2061566	35.49	15	23	23	1	1	0	1	1	0	1	0	0
Deduplicated_dataset	MRI-Z2-277	ERR2760118	raw_reads_available	23495_7#300	Europe	Sweden	bovine	bovine	mastitis	Swe_70	1963	6	Ib	2084416	35.43	13	283	6	1	1	1	0	0	0	1	0	0
Deduplicated_dataset	MRI-Z2-278	ERR2760126	raw_reads_available	23495_7#308	Europe	Sweden	bovine	bovine	mastitis	Swe_88	1963	23	III	2059329	35.46	15	23	23	1	1	0	1	1	0	1	0	0
Deduplicated_dataset	MRI-Z2-279	ERR2760134	raw_reads_available	23495_7#316	Europe	Sweden	bovine	bovine	mastitis	Swe_99	1963	23	III	2031448	35.28	15	23	23	1	1	0	1	1	1	1	0	0
Deduplicated_dataset	MRI-Z2-280	ERR2760142	raw_reads_available	23495_7#324	Europe	Sweden	bovine	bovine	milk	Swe_4	1964	23	Ia	2029620	35.27	15	23	23	1	1	0	1	1	1	1	0	0
Deduplicated_dataset	MRI-Z2-281	ERR2760150	raw_reads_available	23495_7#332	Europe	Sweden	bovine	bovine	milk	Swe_31	1964	23	III	2083050	35.36	15	23	23	1	1	0	1	1	1	1	0	0
Deduplicated_dataset	MRI-Z2-282	ERR2760158	raw_reads_available	23495_7#340	Europe	Sweden	bovine	bovine	milk	Swe_89	1964	23	III	2083058	35.36	15	23	23	1	1	0	1	1	1	1	0	0
Deduplicated_dataset	MRI-Z2-283	ERR2760166	raw_reads_available	23495_7#348	Europe	Sweden	bovine	bovine	milk	Swe_6	1964	23	III	2147039	35.55	15	23	23	1	0	0	1	1	0	1	0	0
Deduplicated_dataset	MRI-Z2-284	ERR2760174	raw_reads_available	23495_7#356	Europe	Sweden	bovine	bovine	milk	Swe_53	1964	23	III	2063266	35.29	15	23	23	1	1	0	1	1	1	1	0	0
Deduplicated_dataset	MRI-Z2-285	ERR2760182	raw_reads_available	23495_7#364	Europe	Sweden	bovine	bovine	milk	Swe_82	1964	23	III	2120720	35.53	15	23	23	1	1	0	1	1	0	1	0	0
Deduplicated_dataset	MRI-Z2-286	ERR2760190	raw_reads_available	23495_7#372	Europe	Sweden	bovine	bovine	milk	Swe_84	1964	1386	III	2009763	35.37	14	91	91	1	0	0	0	0	0	0	1	1
Deduplicated_dataset	MRI-Z2-287	ERR2760104	raw_reads_available	23495_7#286	Europe	Sweden	bovine	bovine	milk	Swe_1	1964	12	Ib	2170442	35.28	13	283	7	1	1	1	1	1	1	1	0	0
Deduplicated_dataset	MRI-Z2-288	ERR2760112	raw_reads_available	23495_7#294	Europe	Sweden	bovine	bovine	mastitis	Swe_84	1965	6	Ib	2031540	35.28	13	283	6	1	1	1	0	0	0	1	0	0
Deduplicated_dataset	MRI-Z2-289	ERR2760119	raw_reads_available	23495_7#301	Europe	Sweden	bovine	bovine	mastitis	Swe_61	1965	1394	III	2032072	35.36	14	91	91	1	0	0	1	1	0	0	1	1
Deduplicated_dataset	MRI-Z2-290	ERR2760127	raw_reads_available	23495_7#309	Europe	Sweden	bovine	bovine	mastitis	Swe_36	1965	1515	II	2102692	35.42	14	91	91	1	0	0	0	0	0	0	1	1
Deduplicated_dataset	MRI-Z2-291	ERR2760135	raw_reads_available	23495_7#317	Europe	Sweden	bovine	bovine	mastitis	Swe_54	1965	1392	II	2272147	35.63	14	91	91	1	0	0	0	0	0	0	1	1
Discarded	MRI-Z2-292	ERR2760143	raw_reads_available	23495_7#325	Europe	Sweden	bovine	bovine	milk	Swe_84	1966	6	Ib
Deduplicated_dataset	MRI-Z2-293	ERR2760151	raw_reads_available	23495_7#333	Europe	Sweden	bovine	bovine	milk	Swe_1	1966	12	Ib	2169690	35.27	13	283	7	1	1	1	1	1	1	1	0	0
Deduplicated_dataset	MRI-Z2-294	ERR2760159	raw_reads_available	23495_7#341	Europe	Sweden	bovine	bovine	milk	Swe_6	1966	1393	Ib	2068199	35.37	14	91	91	1	0	0	0	0	0	0	1	1
Deduplicated_dataset	MRI-Z2-295	ERR2760167	raw_reads_available	23495_7#349	Europe	Sweden	bovine	bovine	milk	Swe_93	1966	23	III	2181674	35.55	15	23	23	1	1	0	1	1	1	1	0	0
Deduplicated_dataset	MRI-Z2-296	ERR2760175	raw_reads_available	23495_7#357	Europe	Sweden	bovine	bovine	milk	Swe_76	1954	1392	II	2272644	35.63	14	91	91	1	0	0	0	0	0	0	1	1
Deduplicated_dataset	MRI-Z2-297	ERR2760183	raw_reads_available	23495_7#365	Europe	Sweden	bovine	bovine	milk	Swe_95	1967	1511	Ia	2073521	35.46	12	1	817	1	0	0	1	1	0	0	1	1
Deduplicated_dataset	MRI-Z2-298	ERR2760191	raw_reads_available	23495_7#373	Europe	Sweden	bovine	bovine	milk	Swe_42	1967	6	Ib	2114747	35.53	13	283	6	1	0	1	0	0	0	1	0	0
Deduplicated_dataset	MRI-Z2-299	ERR2760105	raw_reads_available	23495_7#287	Europe	Sweden	bovine	bovine	mastitis	Swe_33	1967	1516	II	2255067	35.53	4	61	61	1	0	0	0	0	0	0	1	1
Deduplicated_dataset	MRI-Z2-301	ERR2760120	raw_reads_available	23495_7#302	Europe	Sweden	bovine	bovine	mastitis	Swe_94	1969	23	III	2052215	35.48	15	23	23	1	0	0	1	1	0	1	0	0
Deduplicated_dataset	MRI-Z2-302	ERR2760128	raw_reads_available	23495_7#310	Europe	Sweden	bovine	bovine	mastitis	Swe_1	1969	23	III	2045474	35.44	15	23	23	1	0	0	1	1	0	1	0	0
Discarded	MRI-Z2-303	ERR2760136	raw_reads_available	23495_7#318	Europe	Sweden	bovine	bovine	mastitis	Swe_1	1970	23	III
Deduplicated_dataset	MRI-Z2-304	ERR2760144	raw_reads_available	23495_7#326	Europe	Sweden	bovine	bovine	milk	Swe_103	1970	297	Ia	2125348	35.35	12	1	817	1	0	0	1	1	0	0	1	1
Deduplicated_dataset	MRI-Z2-305	ERR2760152	raw_reads_available	23495_7#334	Europe	Sweden	bovine	bovine	milk	Swe_101	1976	23	III	2100198	35.42	15	23	23	1	1	0	1	1	0	1	0	0
Deduplicated_dataset	MRI-Z2-306	ERR2760160	raw_reads_available	23495_7#342	Europe	Sweden	bovine	bovine	milk	Swe_96	1976	1509	III	2065422	35.46	15	23	23	1	1	0	1	1	0	1	0	0
Deduplicated_dataset	MRI-Z2-307	ERR2760168	raw_reads_available	23495_7#350	Europe	Sweden	bovine	bovine	milk	Swe_109	1977	23	III	2095013	35.52	15	23	23	1	1	0	0	0	1	1	0	0
Deduplicated_dataset	MRI-Z2-308	ERR2760176	raw_reads_available	23495_7#358	Europe	Sweden	bovine	bovine	milk	Swe_unk	1978	28	Ia	2133518	35.45	11	19	28	1	1	0	1	1	1	1	0	0
Deduplicated_dataset	MRI-Z2-311	ERR2729244	raw_reads_available	23220_1#1	Europe	Sweden	bovine	bovine	mastitis	Swe_46	1997	10	II	2150057	35.4	13	283	7	1	0	1	1	1	1	1	0	0
Deduplicated_dataset	MRI-Z2-312	ERR2729252	raw_reads_available	23220_1#9	Europe	Sweden	bovine	bovine	milk	Swe_80	1997	23	III	2128823	35.33	15	23	23	1	1	0	1	1	1	1	0	0
Deduplicated_dataset	MRI-Z2-313	ERR2729260	raw_reads_available	23220_1#17	Europe	Sweden	bovine	bovine	milk	Swe_21	1997	23	III	2206005	35.48	15	23	23	1	0	0	1	1	1	1	0	0
Deduplicated_dataset	MRI-Z2-314	ERR2729268	raw_reads_available	23220_1#25	Europe	Sweden	bovine	bovine	mastitis	Swe_17	2004	23	III	2210572	35.51	15	23	23	1	0	0	1	1	1	1	0	0
Deduplicated_dataset	MRI-Z2-315	ERR2729276	raw_reads_available	23220_1#33	Europe	Sweden	bovine	bovine	mastitis	Swe_21	2004	23	III	2189758	35.48	15	23	23	1	0	0	0	0	1	1	0	0
Deduplicated_dataset	MRI-Z2-316	ERR2729284	raw_reads_available	23220_1#41	Europe	Sweden	bovine	bovine	milk	Swe_57	2004	1507	Ia	2098210	35.49	15	23	23	1	0	0	0	0	1	1	0	0
Deduplicated_dataset	MRI-Z2-317	ERR2729292	raw_reads_available	23220_1#49	Europe	Sweden	bovine	bovine	milk	Swe_69	2004	103	Ia	2116452	35.55	3	103	103	1	0	1	0	0	0	0	1	1
Deduplicated_dataset	MRI-Z2-318	ERR2729300	raw_reads_available	23220_1#57	Europe	Sweden	bovine	bovine	milk	Swe_16	2004	1	V	2129057	35.39	12	1	1	1	1	0	1	1	1	1	0	0
Deduplicated_dataset	MRI-Z2-319	ERR2729308	raw_reads_available	23220_1#65	Europe	Sweden	bovine	bovine	milk	Swe_107	2004	1517	V	2149116	35.45	12	1	1	1	1	0	1	1	1	1	0	0
Deduplicated_dataset	MRI-Z2-320	ERR2729316	raw_reads_available	23220_1#73	Europe	Sweden	bovine	bovine	milk	Swe_107	2004	23	III	2162261	35.41	15	23	23	1	1	0	1	1	0	1	0	0
Deduplicated_dataset	MRI-Z2-321	ERR2729324	raw_reads_available	23220_1#81	Europe	Sweden	bovine	bovine	milk	Swe_78	2004	196	IV	2093602	35.45	12	1	459	1	1	0	1	1	0	1	0	0
Deduplicated_dataset	MRI-Z2-322	ERR2729332	raw_reads_available	23220_1#89	Europe	Sweden	bovine	bovine	milk	Swe_68	2004	103	Ia	2027939	35.43	3	103	103	1	0	1	0	0	0	0	1	1
Deduplicated_dataset	MRI-Z2-323	ERR2729245	raw_reads_available	23220_1#2	Europe	Sweden	bovine	bovine	mastitis	Swe_25	2004	1384	IV	2167311	35.4	12	1	459	1	1	0	1	1	0	1	0	0
Deduplicated_dataset	MRI-Z2-324	ERR2729253	raw_reads_available	23220_1#10	Europe	Sweden	bovine	bovine	milk	Swe_40	2004	23	III	2112616	35.52	15	23	23	1	0	0	1	1	1	1	0	0
Deduplicated_dataset	MRI-Z2-325	ERR2729261	raw_reads_available	23220_1#18	Europe	Sweden	bovine	bovine	milk	Swe_87	2004	23	III	2143096	35.55	15	23	23	1	0	0	1	1	0	1	0	0
Deduplicated_dataset	MRI-Z2-326	ERR2729269	raw_reads_available	23220_1#26	Europe	Sweden	bovine	bovine	milk	Swe_54	2004	23	III	2148108	35.58	15	23	23	1	0	0	1	1	0	1	0	0
Deduplicated_dataset	MRI-Z2-327	ERR2729277	raw_reads_available	23220_1#34	Europe	Sweden	bovine	bovine	mastitis	Swe_46	2004	10	II	2151301	35.4	13	283	7	1	0	1	1	1	1	1	0	0
Deduplicated_dataset	MRI-Z2-328	ERR2729285	raw_reads_available	23220_1#42	Europe	Sweden	bovine	bovine	milk	Swe_58	2005	1	V	2081819	35.32	12	1	1	1	1	0	1	1	1	1	0	0
Deduplicated_dataset	MRI-Z2-329	ERR2729293	raw_reads_available	23220_1#50	Europe	Sweden	bovine	bovine	milk	Swe_14	2005	1	V	2114889	35.39	12	1	1	1	1	0	1	1	1	1	0	0
Deduplicated_dataset	MRI-Z2-330	ERR2729301	raw_reads_available	23220_1#58	Europe	Sweden	bovine	bovine	milk	Swe_60	2005	732	IV	2221042	35.4	12	1	459	1	1	0	1	1	0	1	0	0
Deduplicated_dataset	MRI-Z2-331	ERR2729309	raw_reads_available	23220_1#66	Europe	Sweden	bovine	bovine	milk	Swe_77	2006	1	V	2114019	35.38	12	1	1	1	1	0	1	1	1	1	0	0
Deduplicated_dataset	MRI-Z2-332	ERR2729317	raw_reads_available	23220_1#74	Europe	Sweden	bovine	bovine	milk	Swe_83	2006	1385	Ia	2119785	35.24	15	23	23	1	1	0	1	1	1	1	0	0
Deduplicated_dataset	MRI-Z2-333	ERR2729325	raw_reads_available	23220_1#82	Europe	Sweden	bovine	bovine	milk	Swe_55	2006	103	Ia	2103084	35.53	3	103	103	1	0	1	0	0	0	0	1	1
Deduplicated_dataset	MRI-Z2-334	ERR2729333	raw_reads_available	23220_1#90	Europe	Sweden	bovine	bovine	milk	Swe_32	2006	1508	III	2197416	35.58	15	23	23	1	1	0	1	1	1	1	0	0
Deduplicated_dataset	MRI-Z2-335	ERR2729246	raw_reads_available	23220_1#3	Europe	Sweden	bovine	bovine	mastitis	Swe_12	2006	314	Ia	2138906	35.47	2	314	314	1	0	0	0	0	0	0	1	1
Deduplicated_dataset	MRI-Z2-336	ERR2729254	raw_reads_available	23220_1#11	Europe	Sweden	bovine	bovine	milk	Swe_30	2006	8	Ib	2254718	35.37	13	283	7	1	1	1	1	1	1	1	0	0
Deduplicated_dataset	MRI-Z2-337	ERR2729262	raw_reads_available	23220_1#19	Europe	Sweden	bovine	bovine	mastitis	Swe_43	2006	23	III	2144151	35.55	15	23	23	1	0	0	1	1	0	1	0	0
Deduplicated_dataset	MRI-Z2-338	ERR2729270	raw_reads_available	23220_1#27	Europe	Sweden	bovine	bovine	mastitis	Swe_97	2006	103	Ia	1997692	35.35	3	103	103	1	0	1	0	0	0	0	1	1
Deduplicated_dataset	MRI-Z2-339	ERR2729278	raw_reads_available	23220_1#35	Europe	Sweden	bovine	bovine	mastitis	Swe_25	2007	1384	IV	2122052	35.38	12	1	459	1	1	0	1	1	0	1	0	0
Deduplicated_dataset	MRI-Z2-340	ERR2729286	raw_reads_available	23220_1#43	Europe	Sweden	bovine	bovine	milk	Swe_107	2007	23	III	2162846	35.41	15	23	23	1	1	0	1	1	0	1	0	0
Deduplicated_dataset	MRI-Z2-342	ERR2729302	raw_reads_available	23220_1#59	Europe	Sweden	bovine	bovine	milk	Swe_46	2009	10	II	2147677	35.41	13	283	7	1	0	1	1	1	1	1	0	0
Deduplicated_dataset	MRI-Z2-343	ERR2729310	raw_reads_available	23220_1#67	Europe	Sweden	bovine	bovine	milk	Swe_66	2009	1	V	2134312	35.38	12	1	1	1	1	0	1	1	1	1	0	0
Deduplicated_dataset	MRI-Z2-344	ERR2729318	raw_reads_available	23220_1#75	Oceania	Australia	bovine	bovine	milk	Aus_A	2010	67	II	2178796	35.69	14	91	91	1	0	0	0	0	0	0	1	1
Discarded	MRI-Z2-345	ERR2729326	raw_reads_available	23220_1#83	Oceania	Australia	bovine	bovine	milk	Aus_A	2010	67	II
Discarded	MRI-Z2-346	ERR2729334	raw_reads_available	23220_1#91	Oceania	Australia	bovine	bovine	milk	Aus_A	2010	67	II
Discarded	MRI-Z2-347	ERR2729247	raw_reads_available	23220_1#4	Oceania	Australia	bovine	bovine	milk	Aus_A	2010	67	II
Discarded	MRI-Z2-348	ERR2729255	raw_reads_available	23220_1#12	Oceania	Australia	bovine	bovine	milk	Aus_A	2010	67	II
Discarded	MRI-Z2-349	ERR2729263	raw_reads_available	23220_1#20	Oceania	Australia	bovine	bovine	milk	Aus_A	2011	67	II
Discarded	MRI-Z2-350	ERR2729271	raw_reads_available	23220_1#28	Oceania	Australia	bovine	bovine	milk	Aus_A	2011	67	II
Discarded	MRI-Z2-351	ERR2729279	raw_reads_available	23220_1#36	Oceania	Australia	bovine	bovine	milk	Aus_A	2011	67	II
Deduplicated_dataset	MRI-Z2-352	ERR2729287	raw_reads_available	23220_1#44	Oceania	Australia	bovine	bovine	milk	Aus_A	2010	1613	II	2119048	35.54	14	91	91	1	0	0	0	0	0	0	1	1
Discarded	MRI-Z2-353	ERR2729295	raw_reads_available	23220_1#52	Oceania	Australia	bovine	bovine	milk	Aus_A	2010	1613	II
Deduplicated_dataset	MRI-Z2-354	ERR2729303	raw_reads_available	23220_1#60	Oceania	Australia	bovine	bovine	milk	Aus_B	2010	1613	II	2120823	35.54	14	91	91	1	0	0	0	0	0	0	1	1
Discarded	MRI-Z2-355	ERR2729311	raw_reads_available	23220_1#68	Oceania	Australia	bovine	bovine	milk	Aus_B	2010	1613	II
Discarded	MRI-Z2-356	ERR2729319	raw_reads_available	23220_1#76	Oceania	Australia	bovine	bovine	milk	Aus_B	2010	1613	II
Discarded	MRI-Z2-357	ERR2729327	raw_reads_available	23220_1#84	Oceania	Australia	bovine	bovine	milk	Aus_B	2010	1613	II
Discarded	MRI-Z2-358	ERR2729335	raw_reads_available	23220_1#92	Oceania	Australia	bovine	bovine	milk	Aus_B	2010	1613	II
Discarded	MRI-Z2-359	ERR2729248	raw_reads_available	23220_1#5	Oceania	Australia	bovine	bovine	milk	Aus_B	2010	1613	II
Discarded	MRI-Z2-360	ERR2729256	raw_reads_available	23220_1#13	Oceania	Australia	bovine	bovine	milk	Aus_B	2010	1613	II
Discarded	MRI-Z2-361	ERR2729264	raw_reads_available	23220_1#21	Oceania	Australia	bovine	bovine	milk	Aus_B	2010	1613	II
Discarded	MRI-Z2-362	ERR2729272	raw_reads_available	23220_1#29	Oceania	Australia	bovine	bovine	milk	Aus_B	2010	1613	II
Deduplicated_dataset	MRI-Z2-363	ERR2729280	raw_reads_available	23220_1#37	Oceania	Australia	bovine	bovine	milk	Aus_C	2010	67	II	2176422	35.45	4	61	61	1	0	0	0	0	0	0	1	1
Deduplicated_dataset	MRI-Z2-364	ERR2729288	raw_reads_available	23220_1#45	Oceania	Australia	bovine	bovine	milk	Aus_C	2010	1552	II	2144176	35.64	14	91	91	1	0	0	0	0	0	0	0	1
Discarded	MRI-Z2-365	ERR2729296	raw_reads_available	23220_1#53	Oceania	Australia	bovine	bovine	milk	Aus_C	2010	1552	II
Deduplicated_dataset	MRI-Z2-366	ERR2729321	raw_reads_available	23220_1#78	Asia	Viet Nam	fish (tilapia)	fish	brain	Viet_MHH1	2016	283	III	2049179	35.22	13	283	283	0	0	1	1	1	0	1	0	0
Discarded	MRI-Z2-367	ERR2729281	raw_reads_available	23220_1#38	Asia	Viet Nam	fish (tilapia)	fish	brain	Viet_MHH1	2016	283	III
Discarded	MRI-Z2-368	ERR2729329	raw_reads_available	23220_1#86	Asia	Viet Nam	fish (tilapia)	fish	brain	Viet_MHH1	2016	283	III
Discarded	MRI-Z2-369	ERR2729289	raw_reads_available	23220_1#46	Asia	Viet Nam	fish (tilapia)	fish	brain	Viet_MHH1	2016	283	III
Discarded	MRI-Z2-370	ERR2729337	raw_reads_available	23220_1#94	Asia	Viet Nam	fish (tilapia)	fish	brain	Viet_MHH1	2016	283	III
Discarded	MRI-Z2-372	ERR2729304	raw_reads_available	23220_1#61	Asia	Viet Nam	fish (tilapia)	fish	brain	Viet_MHH1	2016	283	III
Discarded	MRI-Z2-373	ERR2729298	raw_reads_available	23220_1#55	Asia	Viet Nam	fish (tilapia)	fish	brain	Viet_MHH1	2016	283	III
Discarded	MRI-Z2-374	ERR2729265	raw_reads_available	23220_1#22	Asia	Viet Nam	fish (tilapia)	fish	brain	Viet_MHH1	2016	283	III
Deduplicated_dataset	MRI-Z2-375	ERR2729313	raw_reads_available	23220_1#70	Asia	Viet Nam	fish (tilapia)	fish	brain	Viet_MHH2	2016	283	III	2056521	35.23	13	283	283	0	0	1	1	1	0	1	0	0
Discarded	MRI-Z2-376	ERR2729273	raw_reads_available	23220_1#30	Asia	Viet Nam	fish (tilapia)	fish	brain	Viet_MHH2	2016	283	III
Discarded	MRI-Z2-377	ERR2729320	raw_reads_available	23220_1#77	Asia	Viet Nam	fish (tilapia)	fish	brain	Viet_MHH2	2016	283	III
Discarded	MRI-Z2-378	ERR2729275	raw_reads_available	23220_1#32	Asia	Viet Nam	fish (tilapia)	fish	brain	Viet_MHH2	2016	1311	III
Deduplicated_dataset	MRI-Z2-379	ERR2729328	raw_reads_available	23220_1#85	Asia	Viet Nam	fish (tilapia)	fish	brain	Viet_MHH3	2016	283	III	2049591	35.22	13	283	283	0	0	1	1	1	0	1	0	0
Discarded	MRI-Z2-380	ERR2729283	raw_reads_available	23220_1#40	Asia	Viet Nam	fish (tilapia)	fish	brain	Viet_MHH3	2016	283	III
Deduplicated_dataset	MRI-Z2-381	ERR2729336	raw_reads_available	23220_1#93	Asia	Viet Nam	fish (tilapia)	fish	brain	Viet_MHH4	2016	283	III	2049580	35.22	13	283	283	0	0	1	1	1	0	1	0	0
Discarded	MRI-Z2-382	ERR2729297	raw_reads_available	23220_1#54	Asia	Viet Nam	fish (tilapia)	fish	brain	Viet_MHH4	2016	283	III
Discarded	MRI-Z2-384	ERR2729258	raw_reads_available	23220_1#15	Asia	Viet Nam	fish (tilapia)	fish	brain	Viet_MHH4	2016	283	III
Discarded	MRI-Z2-385	ERR2729259	raw_reads_available	23220_1#16	Asia	Viet Nam	fish (tilapia)	fish	brain	Viet_MHH4	2016	283	III
Discarded	MRI-Z2-386	ERR2729312	raw_reads_available	23220_1#69	Asia	Viet Nam	fish (tilapia)	fish	brain	Viet_MHH4	2016	283	III
Discarded	MRI-Z2-387	ERR2729267	raw_reads_available	23220_1#24	Asia	Viet Nam	fish (tilapia)	fish	brain	Viet_MHH4	2016	283	III
Deduplicated_dataset	MRI-Z2-388	ERR2729257	raw_reads_available	23220_1#14	Asia	Viet Nam	fish (tilapia)	fish	brain	Viet_CT	2016	283	III	2053616	35.22	13	283	283	0	0	1	1	1	0	1	0	0
Discarded	MRI-Z2-389	ERR2729274	raw_reads_available	23220_1#31	Asia	Viet Nam	fish (tilapia)	fish	brain	Viet_CT	2016	283	III
Discarded	MRI-Z2-390	ERR2729322	raw_reads_available	23220_1#79	Asia	Viet Nam	fish (tilapia)	fish	brain	Viet_CT	2016	283	III
Discarded	MRI-Z2-391	ERR2729282	raw_reads_available	23220_1#39	Asia	Viet Nam	fish (tilapia)	fish	brain	Viet_CT	2016	283	III
Discarded	MRI-Z2-392	ERR2729330	raw_reads_available	23220_1#87	Asia	Viet Nam	fish (tilapia)	fish	brain	Viet_CT	2016	283	III
Discarded	MRI-Z2-393	ERR2729290	raw_reads_available	23220_1#47	Asia	Viet Nam	fish (tilapia)	fish	brain	Viet_CT	2016	283	III
Discarded	MRI-Z2-394	ERR2729338	raw_reads_available	23220_1#95	Asia	Viet Nam	fish (tilapia)	fish	brain	Viet_CT	2016	283	III
Discarded	MRI-Z2-396	ERR2729305	raw_reads_available	23220_1#62	Asia	Viet Nam	fish (tilapia)	fish	brain	Viet_CT	2016	283	III
Discarded	MRI-Z2-397	ERR2729306	raw_reads_available	23220_1#63	Asia	Viet Nam	fish (tilapia)	fish	brain	Viet_CT	2016	283	III
Discarded	MRI-Z2-398	ERR2729266	raw_reads_available	23220_1#23	Asia	Viet Nam	fish (tilapia)	fish	brain	Viet_CT	2016	283	III
Discarded	MRI-Z2-399	ERR2729314	raw_reads_available	23220_1#71	Asia	Viet Nam	fish (tilapia)	fish	brain	Viet_CT	2016	283	III
Discarded	NA0054832	SRR8052412	raw_reads_available	SRR8052412_trimmed	Asia	Thailand	human	human	blood		2013	283	NT
Discarded	NA0054981	SRR8052417	raw_reads_available	SRR8052417_trimmed	Asia	Thailand	human	human	blood		2013	283	NT
Deduplicated_dataset	NA0058901	SRR8052415	raw_reads_available	SRR8052415_trimmed	Asia	Thailand	human	human	blood		2014	283	III	1986646	35.49	13	283	283	0	1	1	1	1	1	1	0	0
Discarded	NA0061863	SRR8052416	raw_reads_available	SRR8052416_trimmed	Asia	Thailand	human	human	blood		2014	283	NT
Discarded	NA0064272	SRR8052419	raw_reads_available	SRR8052419_trimmed	Asia	Thailand	human	human	blood		2014	283	NT
Discarded	NA0064321	SRR8052420	raw_reads_available	SRR8052420_trimmed	Asia	Thailand	human	human	blood		2014	283	NT
Discarded	NA0064453	SRR8052390	raw_reads_available	SRR8052390_trimmed	Asia	Thailand	human	human	blood		2014	283	NT
Discarded	NA0064797	SRR8052443	raw_reads_available	SRR8052443_trimmed	Asia	Thailand	human	human	blood		2014	283	NT
Discarded	NA0068263	SRR8052453	raw_reads_available	SRR8052453_trimmed	Asia	Thailand	human	human	blood		2015	283	NT
Deduplicated_dataset	ND2-22	FO393392.1	assembled_genome	FO393392	Asia	Israel	fish (tilapia)	fish			1988	261	Ib	1838867	35.47	8	552	261	0	0	1	0	0	0	0	1	0
Deduplicated_dataset	NGBS008	SRR1790815	raw_reads_available	SRR1790815_trimmed	North America	Canada, Toronto	human	human			2009	1	V	2063465	35.29	12	1	1	0	1	0	1	1	1	1	0	0
Deduplicated_dataset	NGBS009	SRR1790816	raw_reads_available	SRR1790816_trimmed	North America	Canada, Toronto	human	human			2010	1	V	2134515	35.26	12	1	1	0	1	0	1	1	1	1	0	0
Discarded	NGBS010	SRR1790740	raw_reads_available	SRR1790740_trimmed	North America	Canada, Toronto	human	human			2009	1	V
Discarded	NGBS021	SRR1790751	raw_reads_available	SRR1790751_trimmed	North America	Canada, Toronto	human	human			2009	1	V
Discarded	NGBS022	SRR1790753	raw_reads_available	SRR1790753_trimmed	North America	Canada, Toronto	human	human			2009	1	V
Deduplicated_dataset	NGBS024	SRR1213207	raw_reads_available	SRR1213207_trimmed	North America	Canada, Toronto	human	human	blood		2009	459	IV	2250267	35.4	12	1	459	0	1	0	1	1	0	1	0	0
Discarded	NGBS025	SRR1790759	raw_reads_available	SRR1790759_trimmed	North America	Canada, Toronto	human	human			2009	1	V
Discarded	NGBS028	SRR1790765	raw_reads_available	SRR1790765_trimmed	North America	Canada, Toronto	human	human			2009	1	V
Discarded	NGBS030	SRR1790770	raw_reads_available	SRR1790770_trimmed	North America	Canada, Toronto	human	human			2010	1	V
Deduplicated_dataset	NGBS031	SRR2451872	raw_reads_available	SRR2451872_trimmed	North America	Canada, Toronto/Peel	human	human	neonatal invasive LOD		2009	17	III	2011767	35.36	1	17	17	0	1	0	1	1	0	0	1	1
Deduplicated_dataset	NGBS034	SRR2451873	raw_reads_available	SRR2451873_trimmed	North America	Canada, Toronto/Peel	human	human	blood adult		2010	17	III	1967978	35.63	1	17	17	0	1	0	1	1	0	0	1	1
Discarded	NGBS035	SRR1790780	raw_reads_available	SRR1790780_trimmed	North America	Canada, Toronto	human	human			2010	1	V
Discarded	NGBS044	SRR1790791	raw_reads_available	SRR1790791_trimmed	North America	Canada, Toronto	human	human			2010	1	V
Discarded	NGBS046	SRR1213208	raw_reads_available	SRR1213208_trimmed	North America	Canada, Toronto	human	human	synovial fluid		2010	459	NT
Deduplicated_dataset	NGBS049	SRR1213209	raw_reads_available	SRR1213209_trimmed	North America	Canada, Toronto	human	human	blood		2010	459	IV	2192386	35.36	12	1	459	0	1	0	1	1	0	1	0	0
Discarded	NGBS054	SRR1790801	raw_reads_available	SRR1790801_trimmed	North America	Canada, Toronto	human	human			2010	1	V
Discarded	NGBS058	SRR1213210	raw_reads_available	SRR1213210_trimmed	North America	Canada, Toronto	human	human	blood		2010	459	IV
Discarded	NGBS061	SRR1213211	raw_reads_available	SRR1213211_trimmed	North America	Canada, Toronto	human	human	blood		2010	459	IV
Discarded	NGBS063	SRR1790811	raw_reads_available	SRR1790811_trimmed	North America	Canada, Toronto	human	human			2010	1	V
Deduplicated_dataset	NGBS065	SRR1213212	raw_reads_available	SRR1213212_trimmed	North America	Canada, Toronto	human	human	blood		2010	452	IV	2106918	35.38	15	23	24	0	1	1	0	0	0	0	1	1
Discarded	NGBS068	SRR1790814	raw_reads_available	SRR1790814_trimmed	North America	Canada, Toronto	human	human			2010	1	V
Deduplicated_dataset	NGBS069	SRR2451875	raw_reads_available	SRR2451875_trimmed	North America	Canada, Toronto/Peel	human	human	neonatal invasive LOD		2010	17	III	2117740	35.32	1	17	17	0	1	0	1	1	0	0	1	1
Discarded	NGBS070	SRR1213213	raw_reads_available	SRR1213213_trimmed	North America	Canada, Toronto	human	human	blood		2010	459	IV
Discarded	NGBS079	SRR2451877	raw_reads_available	SRR2451877_trimmed	North America	Canada, Toronto/Peel	human	human	neonatal invasive LOD		2010	17	III
Discarded	NGBS080	SRR2451878	raw_reads_available	SRR2451878_trimmed	North America	Canada, Toronto/Peel	human	human	blood adult		2010	17	NT
Deduplicated_dataset	NGBS089	SRR2451880	raw_reads_available	SRR2451880_trimmed	North America	Canada, Toronto/Peel	human	human	neonatal invasive EOD		2010	17	III	2053952	35.4	1	17	17	0	1	0	1	1	0	0	1	1
Discarded	NGBS092	SRR1790817	raw_reads_available	SRR1790817_trimmed	North America	Canada, Toronto	human	human			2010	1	V
Discarded	NGBS093	SRR1790818	raw_reads_available	SRR1790818_trimmed	North America	Canada, Toronto	human	human			2010	1	V
Discarded	NGBS094	SRR1790819	raw_reads_available	SRR1790819_trimmed	North America	Canada, Toronto	human	human			2010	1	V
Discarded	NGBS099	SRR1790820	raw_reads_available	SRR1790820_trimmed	North America	Canada, Toronto	human	human			2010	1	V
Discarded	NGBS100	SRR1213214	raw_reads_available	SRR1213214_trimmed	North America	Canada, Toronto	human	human	blood		2010	452	IV
Deduplicated_dataset	NGBS1006	SRR2062104	raw_reads_available	SRR2062104_trimmed	North America	Canada, Saskatchewan	human	human	blood older adult		2012	459	IV	2166094	35.28	12	1	459	0	1	0	1	1	0	1	0	0
Discarded	NGBS1009	SRR2062105	raw_reads_available	SRR2062105_trimmed	North America	Canada, Saskatchewan	human	human	blood older adult		2012	459	IV
Discarded	NGBS1017	SRR2062107	raw_reads_available	SRR2062107_trimmed	North America	Canada, Saskatchewan	human	human	blood older adult		2012	459	IV
Deduplicated_dataset	NGBS1018	SRR2062108	raw_reads_available	SRR2062108_trimmed	North America	Canada, Saskatchewan	human	human	synovial fluid adult		2012	459	NT	2167036	35.43	12	1	459	0	1	0	1	1	1	1	0	0
Deduplicated_dataset	NGBS1021	SRR2062110	raw_reads_available	SRR2062110_trimmed	North America	Canada, Saskatchewan	human	human	blood adult		2012	459	IV	2245410	35.36	12	1	459	0	1	0	1	1	0	1	0	0
Discarded	NGBS1024	SRR2062112	raw_reads_available	SRR2062112_trimmed	North America	Canada, Saskatchewan	human	human	blood adult		2012	459	IV
Deduplicated_dataset	NGBS1041	SRR2068019	raw_reads_available	SRR2068019_trimmed	North America	Canada, Saskatchewan	human	human	tissue adult		2012	459	IV	2168854	35.27	12	1	459	0	1	0	1	1	0	1	0	0
Deduplicated_dataset	NGBS1042	SRR2068020	raw_reads_available	SRR2068020_trimmed	North America	Canada, Saskatchewan	human	human	other adult		2012	459	IV	2248813	35.35	12	1	459	0	1	0	1	1	0	1	0	0
Discarded	NGBS1043	SRR2068021	raw_reads_available	SRR2068021_trimmed	North America	Canada, Saskatchewan	human	human	blood adult		2012	459	IV
Deduplicated_dataset	NGBS1045	SRR2068022	raw_reads_available	SRR2068022_trimmed	North America	Canada, Saskatchewan	human	human	tissue older adult		2013	459	IV	2218762	35.37	12	1	459	0	1	0	1	1	0	1	0	0
Deduplicated_dataset	NGBS1046	SRR2068023	raw_reads_available	SRR2068023_trimmed	North America	Canada, Saskatchewan	human	human	tissue adult		2013	459	IV	2216136	35.34	12	1	459	0	1	0	1	1	0	1	0	0
Deduplicated_dataset	NGBS1047	SRR2068024	raw_reads_available	SRR2068024_trimmed	North America	Canada, Saskatchewan	human	human	blood older adult		2013	459	IV	2184119	35.3	12	1	459	0	1	0	1	1	0	1	0	0
Discarded	NGBS1048	SRR2068025	raw_reads_available	SRR2068025_trimmed	North America	Canada, Saskatchewan	human	human	tissue older adult		2013	459	IV
Deduplicated_dataset	NGBS1049	SRR2068026	raw_reads_available	SRR2068026_trimmed	North America	Canada, Saskatchewan	human	human	blood adult		2013	459	IV	2181474	35.3	12	1	459	0	1	0	1	1	0	1	0	0
Deduplicated_dataset	NGBS1050	SRR2068027	raw_reads_available	SRR2068027_trimmed	North America	Canada, Saskatchewan	human	human	blood older adult		2013	452	IV	2069620	35.36	15	23	24	0	1	1	0	0	0	0	1	1
Discarded	NGBS1051	SRR2068028	raw_reads_available	SRR2068028_trimmed	North America	Canada, Saskatchewan	human	human	tissue adult		2013	459	IV
Deduplicated_dataset	NGBS1052	SRR2068029	raw_reads_available	SRR2068029_trimmed	North America	Canada, Saskatchewan	human	human	other older adult		2013	459	IV	2184441	35.25	12	1	459	0	1	0	1	1	0	1	0	0
Discarded	NGBS1053	SRR2068030	raw_reads_available	SRR2068030_trimmed	North America	Canada, Saskatchewan	human	human	blood adult		2013	459	IV
Discarded	NGBS1054	SRR2068031	raw_reads_available	SRR2068031_trimmed	North America	Canada, Saskatchewan	human	human	tissue adult		2013	459	IV
Deduplicated_dataset	NGBS1056	SRR2068032	raw_reads_available	SRR2068032_trimmed	North America	Canada, Saskatchewan	human	human	blood older adult		2014	459	IV	2176201	35.3	12	1	459	0	1	0	1	1	0	1	0	0
Deduplicated_dataset	NGBS1058	SRR2068033	raw_reads_available	SRR2068033_trimmed	North America	Canada, Saskatchewan	human	human	tissue adult		2014	459	IV	2254958	35.38	12	1	459	0	1	0	1	1	0	1	0	0
Discarded	NGBS1059	SRR2068034	raw_reads_available	SRR2068034_trimmed	North America	Canada, Saskatchewan	human	human	tissue adult		2014	459	IV
Deduplicated_dataset	NGBS1061	SRR2068035	raw_reads_available	SRR2068035_trimmed	North America	Canada, Manitoba	human	human	tissue adult		2012	459	IV	2267683	35.39	12	1	459	0	1	0	1	1	0	1	0	0
Deduplicated_dataset	NGBS1062	SRR2068036	raw_reads_available	SRR2068036_trimmed	North America	Canada, Manitoba	human	human	tissue older adult		2012	459	IV	2187397	35.28	12	1	459	0	1	0	1	1	0	1	0	0
Discarded	NGBS1063	SRR2068037	raw_reads_available	SRR2068037_trimmed	North America	Canada, Manitoba	human	human	tissue adult		2012	459	IV
Deduplicated_dataset	NGBS1064	SRR2068038	raw_reads_available	SRR2068038_trimmed	North America	Canada, Manitoba	human	human	blood adult		2012	459	IV	2181072	35.29	12	1	459	0	1	0	1	1	0	1	0	0
Deduplicated_dataset	NGBS1065	SRR2068039	raw_reads_available	SRR2068039_trimmed	North America	Canada, Manitoba	human	human	other adult		2012	459	IV	2182234	35.29	12	1	459	0	1	0	1	1	0	1	0	0
Deduplicated_dataset	NGBS1066	SRR2068040	assembled_genome	SRR2068040_trimmed	North America	Canada, Manitoba	human	human	blood older adult		2013	459	IV	2209245	35.33	12	1	459	0	1	0	1	1	1	1	0	0
Deduplicated_dataset	NGBS1067	SRR2068041	raw_reads_available	SRR2068041_trimmed	North America	Canada, Manitoba	human	human	blood adult		2013	459	IV	2210279	35.33	12	1	459	0	1	0	1	1	0	1	0	0
Deduplicated_dataset	NGBS1068	SRR2068042	raw_reads_available	SRR2068042_trimmed	North America	Canada, Manitoba	human	human	other older adult		2013	459	IV	2182340	35.29	12	1	459	0	1	0	1	1	0	1	0	0
Discarded	NGBS107	SRR1790741	raw_reads_available	SRR1790741_trimmed	North America	Canada, Toronto	human	human			2010	1	V
Discarded	NGBS1071	SRR2068043	raw_reads_available	SRR2068043_trimmed	North America	Canada, Manitoba	human	human	blood adult		2013	459	IV
Deduplicated_dataset	NGBS1072	SRR2068044	raw_reads_available	SRR2068044_trimmed	North America	Canada, Manitoba	human	human	tissue adult		2013	459	IV	2180941	35.29	12	1	459	0	1	0	1	1	0	1	0	0
Discarded	NGBS1074	SRR2068045	raw_reads_available	SRR2068045_trimmed	North America	Canada, Manitoba	human	human	blood older adult		2013	459	NT
Discarded	NGBS1075	SRR2068046	raw_reads_available	SRR2068046_trimmed	North America	Canada, Manitoba	human	human	blood older adult		2013	459	IV
Deduplicated_dataset	NGBS1079	SRR2068047	raw_reads_available	SRR2068047_trimmed	North America	Canada, Manitoba	human	human	blood older adult		2013	452	IV	2067590	35.37	15	23	24	0	1	1	0	0	0	0	1	1
Discarded	NGBS108	SRR2451882	raw_reads_available	SRR2451882_trimmed	North America	Canada, Toronto/Peel	human	human	blood adult		2010	17	NT
Deduplicated_dataset	NGBS1080	SRR2068048	raw_reads_available	SRR2068048_trimmed	North America	Canada, Manitoba	human	human	blood older adult		2014	1011	IV	2215378	35.32	12	1	459	0	1	0	1	1	1	1	0	0
Deduplicated_dataset	NGBS1082	SRR2068049	raw_reads_available	SRR2068049_trimmed	North America	Canada, Manitoba	human	human	other adult		2014	459	IV	2221347	35.31	12	1	459	0	1	0	1	1	0	1	0	0
Deduplicated_dataset	NGBS1083	SRR2068050	raw_reads_available	SRR2068050_trimmed	North America	Canada, Manitoba	human	human	blood older adult		2014	459	IV	2203829	35.35	12	1	459	0	1	0	1	1	0	1	0	0
Discarded	NGBS1084	SRR2068051	raw_reads_available	SRR2068051_trimmed	North America	Canada, Manitoba	human	human	tissue adult		2014	459	NT
Discarded	NGBS110	SRR1790742	raw_reads_available	SRR1790742_trimmed	North America	Canada, Toronto	human	human			2010	1	V
Discarded	NGBS117	SRR1790743	raw_reads_available	SRR1790743_trimmed	North America	Canada, Toronto	human	human			2010	1	V
Discarded	NGBS122	SRR1213215	raw_reads_available	SRR1213215_trimmed	North America	Canada, Toronto	human	human	blood		2010	452	IV
Deduplicated_dataset	NGBS129	SRR2451885	raw_reads_available	SRR2451885_trimmed	North America	Canada, Toronto/Peel	human	human	blood adult		2010	1063	III	1967777	35.18	1	17	17	0	1	0	1	1	0	0	1	1
Discarded	NGBS141	SRR2451886	raw_reads_available	SRR2451886_trimmed	North America	Canada, Toronto/Peel	human	human	blood adult		2010	17	III
Discarded	NGBS146	SRR1213216	raw_reads_available	SRR1213216_trimmed	North America	Canada, Toronto	human	human	blood		2010	459	IV
Discarded	NGBS147	SRR2451888	raw_reads_available	SRR2451888_trimmed	North America	Canada, Toronto/Peel	human	human	neonatal invasive LOD		2010	17	III
Discarded	NGBS149	SRR2451889	raw_reads_available	SRR2451889_trimmed	North America	Canada, Toronto/Peel	human	human	neonatal invasive LOD		2010	17	III
Deduplicated_dataset	NGBS151	SRR1213217	raw_reads_available	SRR1213217_trimmed	North America	Canada, Toronto	human	human	blood		2010	3	IV	2205090	35.51	12	1	459	1	1	1	1	1	0	1	0	0
Discarded	NGBS169	SRR2451892	raw_reads_available	SRR2451892_trimmed	North America	Canada, Toronto/Peel	human	human	neonatal invasive EOD		2010	17	III
Discarded	NGBS187	SRR1213218	raw_reads_available	SRR1213218_trimmed	North America	Canada, Toronto	human	human	blood		2010	452	IV
Discarded	NGBS191	SRR1213219	raw_reads_available	SRR1213219_trimmed	North America	Canada, Toronto	human	human	blood		2010	459	IV
Discarded	NGBS197	SRR1213220	raw_reads_available	SRR1213220_trimmed	North America	Canada, Toronto	human	human	blood		2010	452	IV
Discarded	NGBS199	SRR1213221	raw_reads_available	SRR1213221_trimmed	North America	Canada, Toronto	human	human	blood		2010	459	IV
Deduplicated_dataset	NGBS205	SRR2451894	raw_reads_available	SRR2451894_trimmed	North America	Canada, Toronto/Peel	human	human	neonatal invasive LOD		2011	17	III	2122395	35.34	1	17	17	0	1	0	0	0	0	0	1	1
Discarded	NGBS222	SRR2451896	raw_reads_available	SRR2451896_trimmed	North America	Canada, Toronto/Peel	human	human	blood adult		2010	17	III
Discarded	NGBS238	SRR2451897	raw_reads_available	SRR2451897_trimmed	North America	Canada, Toronto/Peel	human	human	neonatal invasive LOD		2011	17	III
Discarded	NGBS250	SRR2451899	raw_reads_available	SRR2451899_trimmed	North America	Canada, Toronto/Peel	human	human	neonatal invasive LOD		2011	17	III
Deduplicated_dataset	NGBS258	SRR1213222	raw_reads_available	SRR1213222_trimmed	North America	Canada, Toronto	human	human	blood		2011	459	IV	2223498	35.42	12	1	459	0	1	0	1	1	0	1	0	0
Discarded	NGBS267	SRR1790760	raw_reads_available	SRR1790760_trimmed	North America	Canada, Toronto	human	human			2010	1	V
Deduplicated_dataset	NGBS272	SRR1790761	raw_reads_available	SRR1790761_trimmed	North America	Canada, Toronto	human	human			2011	1	V	2117550	35.35	12	1	1	0	1	0	1	1	1	1	0	0
Discarded	NGBS273	SRR1790762	raw_reads_available	SRR1790762_trimmed	North America	Canada, Toronto	human	human			2011	1	V
Discarded	NGBS277	SRR2451901	raw_reads_available	SRR2451901_trimmed	North America	Canada, Toronto/Peel	human	human	neonatal invasive LOD		2010	17	III
Discarded	NGBS282	SRR2451902	raw_reads_available	SRR2451902_trimmed	North America	Canada, Toronto/Peel	human	human	blood adult		2010	17	III
Discarded	NGBS290	SRR1213223	raw_reads_available	SRR1213223_trimmed	North America	Canada, Toronto	human	human	blood		2010	459	IV
Discarded	NGBS291	SRR2451903	raw_reads_available	SRR2451903_trimmed	North America	Canada, Toronto/Peel	human	human	neonatal invasive EOD		2010	17	III
Discarded	NGBS296	SRR2451904	raw_reads_available	SRR2451904_trimmed	North America	Canada, Toronto/Peel	human	human	neonatal invasive LOD		2010	17	III
Deduplicated_dataset	NGBS299	SRR2451906	raw_reads_available	SRR2451906_trimmed	North America	Canada, Toronto/Peel	human	human	blood adult		2011	17	III	2006717	35.36	1	17	17	0	1	0	1	1	0	0	1	1
Discarded	NGBS306	SRR2451907	raw_reads_available	SRR2451907_trimmed	North America	Canada, Toronto/Peel	human	human	blood adult		2011	17	III
Discarded	NGBS312	SRR2451908	raw_reads_available	SRR2451908_trimmed	North America	Canada, Toronto/Peel	human	human	neonatal invasive LOD		2011	17	III
Deduplicated_dataset	NGBS314	SRR1213224	raw_reads_available	SRR1213224_trimmed	North America	Canada, Toronto	human	human	blood		2011	452	IV	2014937	35.2	15	23	24	0	1	1	0	0	0	0	1	1
Discarded	NGBS317	SRR2451909	raw_reads_available	SRR2451909_trimmed	North America	Canada, Toronto/Peel	human	human	blood adult		2011	17	III
Deduplicated_dataset	NGBS318	SRR2451910	raw_reads_available	SRR2451910_trimmed	North America	Canada, Toronto/Peel	human	human	blood adult		2011	290	III	2049607	35.39	1	17	17	0	1	0	1	1	0	0	1	1
Deduplicated_dataset	NGBS327	SRR2451911	raw_reads_available	SRR2451911_trimmed	North America	Canada, Toronto/Peel	human	human	blood adult		2011	484	III	2188583	35.5	1	17	17	0	1	0	1	1	0	0	1	1
Discarded	NGBS343	SRR2451912	raw_reads_available	SRR2451912_trimmed	North America	Canada, Toronto/Peel	human	human	blood adult		2011	17	III
Deduplicated_dataset	NGBS345	SRR2451913	raw_reads_available	SRR2451913_trimmed	North America	Canada, Toronto/Peel	human	human	neonatal invasive EOD		2011	874	III	2047671	35.16	1	17	17	0	1	0	1	1	0	0	1	1
Discarded	NGBS356	SRR2451914	raw_reads_available	SRR2451914_trimmed	North America	Canada, Toronto/Peel	human	human	blood adult		2011	17	III
Deduplicated_dataset	NGBS361	SRR2451915	raw_reads_available	SRR2451915_trimmed	North America	Canada, Toronto/Peel	human	human	neonatal invasive EOD		2011	17	III	2015268	35.37	1	17	17	0	1	0	1	1	0	0	1	1
Discarded	NGBS362	SRR2451916	raw_reads_available	SRR2451916_trimmed	North America	Canada, Toronto/Peel	human	human	blood adult		2011	17	III
Discarded	NGBS368	SRR2451917	raw_reads_available	SRR2451917_trimmed	North America	Canada, Toronto/Peel	human	human	neonatal invasive LOD		2011	17	III
Discarded	NGBS370	SRR2451918	raw_reads_available	SRR2451918_trimmed	North America	Canada, Toronto/Peel	human	human	neonatal invasive LOD		2011	17	III
Discarded	NGBS374	SRR2451919	raw_reads_available	SRR2451919_trimmed	North America	Canada, Toronto/Peel	human	human	neonatal invasive LOD		2011	17	III
Deduplicated_dataset	NGBS379	SRR1213226	raw_reads_available	SRR1213226_trimmed	North America	Canada, Toronto	human	human	blood		2011	3	IV	2171538	35.44	12	1	459	1	1	1	1	1	0	1	0	0
Deduplicated_dataset	NGBS386	SRR2451921	raw_reads_available	SRR2451921_trimmed	North America	Canada, Toronto/Peel	human	human	adult synovial fluid		2011	17	III	2015886	35.38	1	17	17	0	1	0	1	1	0	0	1	1
Discarded	NGBS398	SRR2451922	raw_reads_available	SRR2451922_trimmed	North America	Canada, Toronto/Peel	human	human	neonatal invasive LOD		2011	17	III
Deduplicated_dataset	NGBS400	SRR1213227	raw_reads_available	SRR1213227_trimmed	North America	Canada, Toronto	human	human	blood		2011	852	IV	2233010	35.32	12	1	459	0	1	0	1	1	0	1	0	0
Discarded	NGBS403	SRR2451923	raw_reads_available	SRR2451923_trimmed	North America	Canada, Toronto/Peel	human	human	blood adult		2011	17	III
Discarded	NGBS410	SRR1213228	raw_reads_available	SRR1213228_trimmed	North America	Canada, Toronto	human	human	blood		2011	459	IV
Deduplicated_dataset	NGBS417	SRR2451924	raw_reads_available	SRR2451924_trimmed	North America	Canada, Toronto/Peel	human	human	child synovial fluid		2011	17	III	2171746	35.32	1	17	17	0	1	0	1	1	0	0	1	1
Discarded	NGBS421	SRR2451925	raw_reads_available	SRR2451925_trimmed	North America	Canada, Toronto/Peel	human	human	neonatal invasive LOD		2011	17	III
Discarded	NGBS422	SRR2451926	raw_reads_available	SRR2451926_trimmed	North America	Canada, Toronto/Peel	human	human	blood adult		2011	17	III
Discarded	NGBS440	SRR2451928	raw_reads_available	SRR2451928_trimmed	North America	Canada, Toronto/Peel	human	human	blood adult		2011	17	III
Deduplicated_dataset	NGBS447	SRR1213229	raw_reads_available	SRR1213229_trimmed	North America	Canada, Toronto	human	human	blood		2011	196	IV	2038363	35.38	12	1	459	0	1	0	1	1	0	1	0	0
Discarded	NGBS456	SRR2451929	raw_reads_available	SRR2451929_trimmed	North America	Canada, Toronto/Peel	human	human	neonatal invasive LOD		2011	17	III
Discarded	NGBS464	SRR2451930	raw_reads_available	SRR2451930_trimmed	North America	Canada, Toronto/Peel	human	human	neonatal invasive LOD		2011	17	III
Discarded	NGBS469	SRR2451931	raw_reads_available	SRR2451931_trimmed	North America	Canada, Toronto/Peel	human	human	neonatal invasive LOD		2011	17	III
Discarded	NGBS470	SRR2451932	raw_reads_available	SRR2451932_trimmed	North America	Canada, Toronto/Peel	human	human	neonatal invasive LOD		2011	17	III
Discarded	NGBS483	SRR2451933	raw_reads_available	SRR2451933_trimmed	North America	Canada, Toronto/Peel	human	human	neonatal invasive LOD		2011	17	III
Discarded	NGBS485	SRR2451934	raw_reads_available	SRR2451934_trimmed	North America	Canada, Toronto/Peel	human	human	neonatal invasive LOD		2011	17	III
Discarded	NGBS486	SRR2451935	raw_reads_available	SRR2451935_trimmed	North America	Canada, Toronto/Peel	human	human	blood adult		2011	17	III
Deduplicated_dataset	NGBS493	SRR1213231	raw_reads_available	SRR1213231_trimmed	North America	Canada, Toronto	human	human	blood		2012	459	IV	2142292	35.36	12	1	459	0	1	0	1	1	0	1	0	0
Deduplicated_dataset	NGBS499	SRR1790797	raw_reads_available	SRR1790797_trimmed	North America	Canada, Toronto	human	human			2012	1	V	2039275	35.3	12	1	1	0	1	0	1	1	1	1	0	0
Deduplicated_dataset	NGBS500	SRR2451936	raw_reads_available	SRR2451936_trimmed	North America	Canada, Toronto/Peel	human	human	neonatal invasive LOD		2012	17	III	2053309	35.39	1	17	17	0	1	0	1	1	0	0	1	1
Deduplicated_dataset	NGBS501	SRR2451937	raw_reads_available	SRR2451937_trimmed	North America	Canada, Toronto/Peel	human	human	blood adult		2012	17	III	2088603	35.38	1	17	17	0	1	0	1	1	0	0	1	1
Deduplicated_dataset	NGBS502	SRR2451938	raw_reads_available	SRR2451938_trimmed	North America	Canada, Toronto/Peel	human	human	blood adult		2012	95	III	2081507	35.47	1	17	17	0	1	0	1	1	0	0	1	1
Discarded	NGBS507	SRR1213232	raw_reads_available	SRR1213232_trimmed	North America	Canada, Toronto	human	human	blood		2012	459	IV
Discarded	NGBS515	SRR2451939	raw_reads_available	SRR2451939_trimmed	North America	Canada, Toronto/Peel	human	human	neonatal invasive LOD		2012	17	III
Deduplicated_dataset	NGBS516	SRR2451940	raw_reads_available	SRR2451940_trimmed	North America	Canada, Toronto/Peel	human	human	neonatal invasive EOD		2012	17	III	1993670	35.23	1	17	17	0	1	0	1	1	0	0	1	1
Discarded	NGBS521	SRR1213233	raw_reads_available	SRR1213233_trimmed	North America	Canada, Toronto	human	human	blood		2012	459	IV
Deduplicated_dataset	NGBS525	SRR1213234	raw_reads_available	SRR1213234_trimmed	North America	Canada, Toronto	human	human	soft tissue		2011	459	IV	2219357	35.32	12	1	459	0	1	0	1	1	0	1	0	0
Discarded	NGBS528	SRR1213235	raw_reads_available	SRR1213235_trimmed	North America	Canada, Toronto	human	human	blood		2012	459	IV
Deduplicated_dataset	NGBS531	SRR2451941	raw_reads_available	SRR2451941_trimmed	North America	Canada, Toronto/Peel	human	human	blood adult		2012	148	III	2152715	35.38	1	17	17	0	1	0	1	1	0	0	1	1
Discarded	NGBS534	SRR2451942	raw_reads_available	SRR2451942_trimmed	North America	Canada, Toronto/Peel	human	human	blood adult		2012	17	III
Discarded	NGBS551	SRR2451943	raw_reads_available	SRR2451943_trimmed	North America	Canada, Toronto/Peel	human	human	neonatal invasive LOD		2012	17	III
Discarded	NGBS553	SRR1790802	raw_reads_available	SRR1790802_trimmed	North America	Canada, Toronto	human	human			2012	1	V
Discarded	NGBS558	SRR1790803	raw_reads_available	SRR1790803_trimmed	North America	Canada, Toronto	human	human			2012	1	V
Deduplicated_dataset	NGBS572	SRR1213238	raw_reads_available	SRR1213238_trimmed	North America	Canada, Toronto	human	human	synovial fluid		2012	452	IV	2020792	35.21	15	23	24	0	1	1	0	0	0	0	1	1
Discarded	NGBS576	SRR2451944	raw_reads_available	SRR2451944_trimmed	North America	Canada, Toronto/Peel	human	human	blood adult		2012	17	III
Discarded	NGBS580	SRR1790807	raw_reads_available	SRR1790807_trimmed	North America	Canada, Toronto	human	human			2012	1	V
Discarded	NGBS583	SRR2451945	raw_reads_available	SRR2451945_trimmed	North America	Canada, Toronto/Peel	human	human	neonatal invasive LOD		2012	17	III
Deduplicated_dataset	NGBS588	SRR1213239	raw_reads_available	SRR1213239_trimmed	North America	Canada, Toronto	human	human	blood		2012	682	IV	2043856	35.41	12	1	1	0	1	0	1	1	1	1	0	0
Discarded	NGBS593	SRR2451946	raw_reads_available	SRR2451946_trimmed	North America	Canada, Toronto/Peel	human	human	neonatal invasive LOD		2012	17	III
Discarded	NGBS594	SRR2451947	raw_reads_available	SRR2451947_trimmed	North America	Canada, Toronto/Peel	human	human	neonatal invasive LOD		2012	17	III
Discarded	NGBS596	SRR2451948	raw_reads_available	SRR2451948_trimmed	North America	Canada, Toronto/Peel	human	human	neonatal invasive LOD		2012	17	III
Deduplicated_dataset	NGBS598	SRR1213241	raw_reads_available	SRR1213241_trimmed	North America	Canada, Toronto	human	human	blood		2012	452	IV	2071681	35.39	15	23	24	0	1	1	0	0	0	0	1	1
Discarded	NGBS604	SRR1790809	raw_reads_available	SRR1790809_trimmed	North America	Canada, Toronto	human	human			2012	1	V
Discarded	NGBS607	SRR2451949	raw_reads_available	SRR2451949_trimmed	North America	Canada, Toronto/Peel	human	human	neonatal invasive LOD		2012	17	III
Deduplicated_dataset	NGBS608	SRR2451950	raw_reads_available	SRR2451950_trimmed	North America	Canada, Toronto/Peel	human	human	adult other		2012	17	III	2011423	35.36	1	17	17	0	1	0	1	1	0	0	1	1
Discarded	NGBS609	SRR2451951	raw_reads_available	SRR2451951_trimmed	North America	Canada, Toronto/Peel	human	human	neonatal invasive LOD		2012	17	III
Discarded	NGBS612	SRR1213242	raw_reads_available	SRR1213242_trimmed	North America	Canada, Toronto	human	human	blood		2012	452	IV
Discarded	NGBS613	SRR2451952	raw_reads_available	SRR2451952_trimmed	North America	Canada, Toronto/Peel	human	human	neonatal invasive LOD		2012	17	III
Discarded	NGBS615	SRR1213243	raw_reads_available	SRR1213243_trimmed	North America	Canada, Toronto	human	human	blood		2012	459	IV
Discarded	NGBS618	SRR2451954	raw_reads_available	SRR2451954_trimmed	North America	Canada, Toronto/Peel	human	human	blood adult		2012	17	III
Deduplicated_dataset	NGBS622	SRR2451955	raw_reads_available	SRR2451955_trimmed	North America	Canada, Toronto/Peel	human	human	neonatal invasive LOD		2012	148	III	2106314	35.31	1	17	17	0	1	0	1	1	0	0	1	1
Discarded	NGBS625	SRR2451956	raw_reads_available	SRR2451956_trimmed	North America	Canada, Toronto/Peel	human	human	neonatal invasive LOD		2012	17	III
Deduplicated_dataset	NGBS632	SRR2451958	raw_reads_available	SRR2451958_trimmed	North America	Canada, Toronto/Peel	human	human	adult tissue		2012	17	III	1986430	35.28	1	17	17	0	1	0	1	1	0	0	1	1
Discarded	NGBS636	SRR2451959	raw_reads_available	SRR2451959_trimmed	North America	Canada, Toronto/Peel	human	human	neonatal invasive LOD		2010	17	III
Discarded	NGBS641	SRR2451960	raw_reads_available	SRR2451960_trimmed	North America	Canada, Toronto/Peel	human	human	neonatal invasive EOD		2010	17	III
Discarded	NGBS644	SRR2451961	raw_reads_available	SRR2451961_trimmed	North America	Canada, Toronto/Peel	human	human	adult synovial fluid		2011	17	III
Discarded	NGBS650	SRR2451962	raw_reads_available	SRR2451962_trimmed	North America	Canada, Toronto/Peel	human	human	neonatal invasive LOD		2011	17	III
Deduplicated_dataset	NGBS680	SRR2062051	raw_reads_available	SRR2062051_trimmed	North America	Canada, Manitoba	human	human	blood adult		2010	459	IV	2180205	35.3	12	1	459	0	1	0	1	1	0	1	0	0
Discarded	NGBS686	SRR2062052	raw_reads_available	SRR2062052_trimmed	North America	Canada, Manitoba	human	human	blood adult		2010	459	IV
Discarded	NGBS698	SRR2062066	raw_reads_available	SRR2062066_trimmed	North America	Canada, Manitoba	human	human	blood adult		2010	459	IV
Deduplicated_dataset	NGBS700	SRR2062081	raw_reads_available	SRR2062081_trimmed	North America	Canada, Manitoba	human	human	other adult		2010	459	IV	2181904	35.32	12	1	459	0	1	0	1	1	0	1	0	0
Discarded	NGBS702	SRR2062094	raw_reads_available	SRR2062094_trimmed	North America	Canada, Manitoba	human	human	other adult		2010	459	IV
Discarded	NGBS706	SRR2062109	raw_reads_available	SRR2062109_trimmed	North America	Canada, Manitoba	human	human	other adult		2010	459	IV
Discarded	NGBS736	SRR2062139	raw_reads_available	SRR2062139_trimmed	North America	Canada, Manitoba	human	human	other adult		2010	459	IV
Discarded	NGBS737	SRR2062154	raw_reads_available	SRR2062154_trimmed	North America	Canada, Manitoba	human	human	other adult		2010	459	IV
Discarded	NGBS741	SRR2062160	raw_reads_available	SRR2062160_trimmed	North America	Canada, Manitoba	human	human	other adult		2010	459	IV
Deduplicated_dataset	NGBS762	SRR2062054	raw_reads_available	SRR2062054_trimmed	North America	Canada, Manitoba	human	human	other older adult		2011	459	IV	2181860	35.31	12	1	459	0	1	0	1	1	0	1	0	0
Deduplicated_dataset	NGBS767	SRR2062055	raw_reads_available	SRR2062055_trimmed	North America	Canada, Manitoba	human	human	blood older adult		2011	459	IV	2183052	35.3	12	1	459	0	1	0	1	1	0	1	0	0
Deduplicated_dataset	NGBS768	SRR2062056	raw_reads_available	SRR2062056_trimmed	North America	Canada, Manitoba	human	human	blood older adult		2011	452	IV	2015671	35.2	15	23	24	0	1	1	0	0	0	0	1	1
Discarded	NGBS783	SRR2062057	raw_reads_available	SRR2062057_trimmed	North America	Canada, Manitoba	human	human	blood older adult		2011	459	IV
Deduplicated_dataset	NGBS788	SRR2062058	raw_reads_available	SRR2062058_trimmed	North America	Canada, Manitoba	human	human	other adult		2011	459	IV	2256175	35.32	12	1	459	0	1	0	1	1	1	1	0	0
Deduplicated_dataset	NGBS789	SRR2062059	raw_reads_available	SRR2062059_trimmed	North America	Canada, Manitoba	human	human	tissue adult		2011	459	IV	2220877	35.33	12	1	459	0	1	0	1	1	0	1	0	0
Deduplicated_dataset	NGBS791	SRR2062060	raw_reads_available	SRR2062060_trimmed	North America	Canada, Manitoba	human	human	blood adult		2011	459	IV	2254465	35.35	12	1	459	0	1	0	1	1	0	1	0	0
Discarded	NGBS795	SRR2062063	raw_reads_available	SRR2062063_trimmed	North America	Canada, Manitoba	human	human	blood adult		2011	459	IV
Deduplicated_dataset	NGBS798	SRR2062064	raw_reads_available	SRR2062064_trimmed	North America	Canada, Manitoba	human	human	blood older adult		2011	710	IV	2181657	35.31	12	1	459	0	1	0	1	1	0	1	0	0
Discarded	NGBS800	SRR2062065	raw_reads_available	SRR2062065_trimmed	North America	Canada, Manitoba	human	human	blood adult		2011	459	IV
Deduplicated_dataset	NGBS801	SRR2062068	raw_reads_available	SRR2062068_trimmed	North America	Canada, Manitoba	human	human	tissue older adult		2011	459	IV	2180785	35.28	12	1	459	0	1	0	1	1	0	1	0	0
Discarded	NGBS806	SRR2062069	raw_reads_available	SRR2062069_trimmed	North America	Canada, Manitoba	human	human	blood older adult		2011	459	IV
Discarded	NGBS808	SRR2062071	raw_reads_available	SRR2062071_trimmed	North America	Canada, Manitoba	human	human	blood older adult		2011	459	IV
Discarded	NGBS809	SRR2062072	raw_reads_available	SRR2062072_trimmed	North America	Canada, Manitoba	human	human	blood adult		2011	459	IV
Discarded	NGBS813	SRR2062074	raw_reads_available	SRR2062074_trimmed	North America	Canada, Manitoba	human	human	blood older adult		2011	459	IV
Discarded	NGBS815	SRR2062075	raw_reads_available	SRR2062075_trimmed	North America	Canada, Manitoba	human	human	blood older adult		2011	459	IV
Deduplicated_dataset	NGBS824	SRR2062076	raw_reads_available	SRR2062076_trimmed	North America	Canada, Manitoba	human	human	blood adult		2011	711	IV	2215945	35.31	12	1	459	0	1	1	1	1	0	1	0	0
Discarded	NGBS825	SRR2062077	raw_reads_available	SRR2062077_trimmed	North America	Canada, Manitoba	human	human	blood adult		2011	459	IV
Deduplicated_dataset	NGBS830	SRR2062079	raw_reads_available	SRR2062079_trimmed	North America	Canada, Manitoba	human	human	synovial fluid older adult		2011	459	IV	2182927	35.31	12	1	459	0	1	0	1	1	0	1	0	0
Discarded	NGBS836	SRR2062080	raw_reads_available	SRR2062080_trimmed	North America	Canada, Manitoba	human	human	blood older adult		2011	459	IV
Deduplicated_dataset	NGBS855	SRR2062082	raw_reads_available	SRR2062082_trimmed	North America	Canada, Manitoba	human	human	blood older adult		2012	459	IV	2215628	35.34	12	1	459	0	1	0	1	1	0	1	0	0
Discarded	NGBS860	SRR2062084	raw_reads_available	SRR2062084_trimmed	North America	Canada, Manitoba	human	human	other adult		2012	459	IV
Deduplicated_dataset	NGBS899	SRR2062086	raw_reads_available	SRR2062086_trimmed	North America	Canada, Manitoba	human	human	blood older adult		2012	1078	IV	2236775	35.46	12	1	459	0	1	0	1	1	0	1	0	0
Discarded	NGBS904	SRR2062087	raw_reads_available	SRR2062087_trimmed	North America	Canada, Manitoba	human	human	other adult		2012	459	IV
Deduplicated_dataset	NGBS933	SRR2062088	raw_reads_available	SRR2062088_trimmed	North America	Canada, Saskatchewan	human	human	blood older adult		2010	3	IV	2144137	35.42	12	1	459	0	1	0	1	1	0	1	0	0
Deduplicated_dataset	NGBS956	SRR2062090	raw_reads_available	SRR2062090_trimmed	North America	Canada, Saskatchewan	human	human	tissue adult		2011	459	IV	2220484	35.31	12	1	459	0	1	0	1	1	0	1	0	0
Deduplicated_dataset	NGBS960	SRR2062091	raw_reads_available	SRR2062091_trimmed	North America	Canada, Saskatchewan	human	human	blood adult		2011	3	IV	2142555	35.42	12	1	459	0	1	0	1	1	0	1	0	0
Deduplicated_dataset	NGBS964	SRR2062092	raw_reads_available	SRR2062092_trimmed	North America	Canada, Saskatchewan	human	human	blood older adult		2011	459	IV	2185095	35.3	12	1	459	0	1	0	1	1	0	1	0	0
Discarded	NGBS965	SRR2062093	raw_reads_available	SRR2062093_trimmed	North America	Canada, Saskatchewan	human	human	tissue adult		2011	459	IV
Deduplicated_dataset	NGBS979	SRR2062099	raw_reads_available	SRR2062099_trimmed	North America	Canada, Saskatchewan	human	human	tissue older adult		2011	459	IV	2199970	35.31	12	1	459	0	1	0	1	1	0	1	0	0
Deduplicated_dataset	NGBS984	SRR2062100	raw_reads_available	SRR2062100_trimmed	North America	Canada, Saskatchewan	human	human	blood older adult		2011	459	NT	2177407	35.35	12	1	459	0	1	0	1	1	0	1	0	0
Deduplicated_dataset	NGBS991	SRR2062101	raw_reads_available	SRR2062101_trimmed	North America	Canada, Saskatchewan	human	human	blood older adult		2011	196	IV	2229219	35.26	12	1	459	1	1	0	1	1	0	1	0	0
Deduplicated_dataset	NGBS996	SRR2062103	raw_reads_available	SRR2062103_trimmed	North America	Canada, Saskatchewan	human	human	synovial fluid older adult		2012	459	IV	2219978	35.32	12	1	459	0	1	0	1	1	0	1	0	0
Discarded	NNA007	GCA_009934795.1	assembled_genome	NAYL01	Asia	China	human	human	cervical secretion		2014	485	Ia
Deduplicated_dataset	NNA019	GCA_009934655.1	assembled_genome	NAXZ01	Asia	China	human	human	cervical secretion		2014	862	III	2220560	35.35	3	103	103	0	0	0	0	0	0	0	1	1
Deduplicated_dataset	NNA020	GCA_009934435.1	assembled_genome	NAXQ01	Asia	China	human	human	cervical secretion		2014	651	III	2010630	35.36	3	103	103	0	0	0	0	0	0	0	1	1
Discarded	NNA022	GCA_009934375.1	assembled_genome	NAXK01	Asia	China	human	human	cervical secretion		2014	485	Ia
Deduplicated_dataset	NNA036	GCA_009934155.1	assembled_genome	NAXB01	Asia	China	human	human	suppurative sinusitis		2014	485	Ia	2139737	35.43	3	103	103	0	0	0	0	0	0	0	1	1
Discarded	NNA042	GCA_009933845.1	assembled_genome	NAWN01	Asia	China	human	human	amniotic fluid		2014	485	Ia
Discarded	NNA045	GCA_009933465.1	assembled_genome	NAVY01	Asia	China	human	human	amniotic fluid		2014	485	Ia
Discarded	NNA047	GCA_009933455.1	assembled_genome	NAVW01	Asia	China	human	human	cervical secretion		2014	651	III
Deduplicated_dataset	NNB003	GCA_009934075.1	assembled_genome	NAWW01	Asia	China	human	human	vaginitis		2014	930	Ia	2048621	35.54	3	103	103	0	0	1	0	0	0	0	1	1
Discarded	NNB004	GCA_009934095.1	assembled_genome	NAWV01	Asia	China	human	human	vaginitis		2014	930	Ia
Deduplicated_dataset	NNB008	GCA_009934015.1	assembled_genome	NAWR01	Asia	China	human	human	sputum		2014	485	Ia	2054443	35.38	3	103	103	0	0	0	0	0	0	0	1	1
Discarded	NNB009	GCA_009933995.1	assembled_genome	NAWQ01	Asia	China	human	human	vaginitis		2014	485	Ia
Deduplicated_dataset	NNP010101	ERR10304758	raw_reads_available	NNP010101_trimmed	Asia	Viet Nam	fish (tilapia)	fish	brain		2019	283	III	2053299	35.22	13	283	283	0	0	1	1	1	0	1	0	0
Discarded	NNP010102	ERR11011341	raw_reads_available	NNP010102_trimmed	Asia	Viet Nam	fish (tilapia)	fish	brain		2019	283	III
Discarded	NNP010103	ERR11011342	raw_reads_available	NNP010103_trimmed	Asia	Viet Nam	fish (tilapia)	fish	brain		2019	283	III
Discarded	NNP010104	ERR11011343	raw_reads_available	NNP010104_trimmed	Asia	Viet Nam	fish (tilapia)	fish	brain		2019	283	III
Discarded	NNP010105	ERR11011344	raw_reads_available	NNP010105_trimmed	Asia	Viet Nam	fish (tilapia)	fish	brain		2019	283	III
Deduplicated_dataset	NNP010201	ERR10304759	raw_reads_available	NNP010201_trimmed	Asia	Viet Nam	fish (tilapia)	fish	brain		2019	283	III	2049287	35.22	13	283	283	0	0	1	1	1	0	1	0	0
Discarded	NNP010202	ERR11011345	raw_reads_available	NNP010202_trimmed	Asia	Viet Nam	fish (tilapia)	fish	brain		2019	283	III
Discarded	NNP010203	ERR11011346	raw_reads_available	NNP010203_trimmed	Asia	Viet Nam	fish (tilapia)	fish	brain		2019	283	III
Discarded	NNP010204	ERR11011347	raw_reads_available	NNP010204_trimmed	Asia	Viet Nam	fish (tilapia)	fish	brain		2019	283	III
Discarded	NNP010205	ERR11011348	raw_reads_available	NNP010205_trimmed	Asia	Viet Nam	fish (tilapia)	fish	brain		2019	283	III
Deduplicated_dataset	NNP020101	ERR10304760	raw_reads_available	NNP020101_trimmed	Asia	Viet Nam	fish (tilapia)	fish	brain		2019	283	III	2047804	35.21	13	283	283	0	0	1	1	1	0	1	0	0
Discarded	NNP020102	ERR11011349	raw_reads_available	NNP020102_trimmed	Asia	Viet Nam	fish (tilapia)	fish	brain		2019	491	III
Discarded	NNP020103	ERR11011350	raw_reads_available	NNP020103_trimmed	Asia	Viet Nam	fish (tilapia)	fish	brain		2019	283	III
Discarded	NNP020104	ERR11011351	raw_reads_available	NNP020104_trimmed	Asia	Viet Nam	fish (tilapia)	fish	brain		2019	283	III
Discarded	NNP020105	ERR11011352	raw_reads_available	NNP020105_trimmed	Asia	Viet Nam	fish (tilapia)	fish	brain		2019	283	III
Deduplicated_dataset	NNP020201	ERR10304761	raw_reads_available	NNP020201_trimmed	Asia	Viet Nam	fish (tilapia)	fish	brain		2019	283	III	2048271	35.22	13	283	283	0	0	1	1	1	0	1	0	0
Discarded	NNP020202	ERR11011353	raw_reads_available	NNP020202_trimmed	Asia	Viet Nam	fish (tilapia)	fish	brain		2019	283	III
Discarded	NNP020203	ERR11011354	raw_reads_available	NNP020203_trimmed	Asia	Viet Nam	fish (tilapia)	fish	brain		2019	283	III
Discarded	NNP020204	ERR11011355	raw_reads_available	NNP020204_trimmed	Asia	Viet Nam	fish (tilapia)	fish	brain		2019	283	III
Discarded	NNP020205	ERR11011356	raw_reads_available	NNP020205_trimmed	Asia	Viet Nam	fish (tilapia)	fish	brain		2019	283	III
Deduplicated_dataset	NNP030101	ERR10304762	raw_reads_available	NNP030101_trimmed	Asia	Viet Nam	fish (tilapia)	fish	brain		2019	283	III	2046029	35.21	13	283	283	0	0	1	1	1	0	1	0	0
Discarded	NNP030102	ERR11011357	raw_reads_available	NNP030102_trimmed	Asia	Viet Nam	fish (tilapia)	fish	brain		2019	283	III
Discarded	NNP030103	ERR11011367	raw_reads_available	NNP030103_trimmed	Asia	Viet Nam	fish (tilapia)	fish	brain		2019	283	III
Discarded	NNP030104	ERR11011368	raw_reads_available	NNP030104_trimmed	Asia	Viet Nam	fish (tilapia)	fish	brain		2019	283	III
Discarded	NNP030105	ERR11011369	raw_reads_available	NNP030105_trimmed	Asia	Viet Nam	fish (tilapia)	fish	brain		2019	283	III
Discarded	NNP030106	ERR11011370	raw_reads_available	NNP030106_trimmed	Asia	Viet Nam	fish (tilapia)	fish	brain		2019	283	III
Discarded	NNP030107	ERR11011371	raw_reads_available	NNP030107_trimmed	Asia	Viet Nam	fish (tilapia)	fish	brain		2019	283	III
Discarded	NNP030108	ERR11011372	raw_reads_available	NNP030108_trimmed	Asia	Viet Nam	fish (tilapia)	fish	brain		2019	283	III
Discarded	NNP030109	ERR11011373	raw_reads_available	NNP030109_trimmed	Asia	Viet Nam	fish (tilapia)	fish	brain		2019	283	III
Discarded	NNP030110	ERR11011374	raw_reads_available	NNP030110_trimmed	Asia	Viet Nam	fish (tilapia)	fish	brain		2019	283	III
Deduplicated_dataset	NNP040102	ERR10304763	raw_reads_available	NNP040102_trimmed	Asia	Viet Nam	fish (tilapia)	fish	brain		2019	1395	Ib	1800567	35.27	8	552	261	0	0	1	0	0	0	0	1	0
Discarded	NNP040104	ERR11011358	raw_reads_available	NNP040104_trimmed	Asia	Viet Nam	fish (tilapia)	fish	brain		2019	1395	Ib
Deduplicated_dataset	NTC110101	ERR10304764	raw_reads_available	NTC110101_trimmed	Asia	Viet Nam	bovine	bovine			2019	314	Ia	2076013	35.34	2	314	314	1	0	0	0	0	0	0	1	1
Deduplicated_dataset	NTC110102	ERR11011359	raw_reads_available	NTC110102_trimmed	Asia	Viet Nam	bovine	bovine			2019	314	Ia	2104806	35.35	2	314	314	1	0	0	0	0	0	0	1	1
Deduplicated_dataset	NTC110103	ERR11011360	raw_reads_available	NTC110103_trimmed	Asia	Viet Nam	bovine	bovine			2019	314	Ia	2106055	35.36	2	314	314	1	0	0	0	0	0	0	1	1
Deduplicated_dataset	NTC110104	ERR11011361	raw_reads_available	NTC110104_trimmed	Asia	Viet Nam	bovine	bovine			2019	314	Ia	2104561	35.35	2	314	314	1	0	0	0	0	0	0	1	1
Discarded	QMA0264	GCA_003174775.1	assembled_genome	QGSK01	Oceania	Australia	fish (giant grouper)	fish			2008	261	Ib
Discarded	QMA0266	GCA_003174515.1	assembled_genome	QGSJ01	Oceania	Australia	fish (giant grouper)	fish			2008	261	Ib
Discarded	QMA0267	GCA_003174505.1	assembled_genome	QGSI01	Oceania	Australia	fish (giant grouper)	fish			2008	261	Ib
Discarded	QMA0268	GCA_003174495.1	assembled_genome	QGSH01	Oceania	Australia	fish (javelin grunter)	fish			2009	261	Ib
Discarded	QMA0271	GCA_003186145.1	assembled_genome	CP029632	Oceania	Australia	fish (giant catfish)	fish			2009	261	Ib			8	552	261	0	0	1	0	0	0	0	1	0
Deduplicated_dataset	QMA0271	GCA_003186145.1	assembled_genome	CP029632	Oceania	Australia, Queensland	fish (giant catfish)	fish			2009	261	Ib	1802470	35.28	8	552	261	0	0	1	0	0	0	0	1	0
Discarded	QMA0273	GCA_003174745.1	assembled_genome	QGSG01	Oceania	Australia	fish (giant catfish)	fish			2009	261	Ib
Discarded	QMA0274	GCA_003174475.1	assembled_genome	QGSF01	Oceania	Australia	fish (squaretail mullet)	fish			2009	261	Ib
Discarded	QMA0275	GCA_003174415.1	assembled_genome	QGSE01	Oceania	Australia	fish (american eel)	fish			2009	261	Ib
Discarded	QMA0276	GCA_003174435.1	assembled_genome	QGSD01	Oceania	Australia	fish (mangrove whipray )	fish			2009	261	Ib
Discarded	QMA0277	GCA_003174425.1	assembled_genome	QGSC01	Oceania	Australia	fish (estuary stingray)	fish			2009	261	Ib
Discarded	QMA0280	GCA_003174395.1	assembled_genome	QGSB01	Oceania	Australia	fish (giant grouper)	fish			2010	261	Ib
Discarded	QMA0281	GCA_003174365.1	assembled_genome	QGSA01	Oceania	Australia	fish (giant grouper)	fish			2010	261	Ib
Discarded	QMA0284	GCA_003174355.1	assembled_genome	QGRZ01	Oceania	Australia	fish (giant grouper)	fish			2010	261	Ib
Discarded	QMA0285	GCA_003174335.1	assembled_genome	QGRY01	Oceania	Australia	fish (giant grouper)	fish			2010	261	Ib
Discarded	QMA0287	GCA_003174295.1	assembled_genome	QGRX01	Oceania	Australia	fish (javelin grunter)	fish			2010	261	Ib
Discarded	QMA0290	GCA_003174285.1	assembled_genome	QGRW01	Oceania	Australia	fish (giant catfish)	fish			2010	261	Ib
Discarded	QMA0292	GCA_003174275.1	assembled_genome	QGRV01	Oceania	Australia	fish (american eel)	fish			2010	261	Ib
Discarded	QMA0294	GCA_003174255.1	assembled_genome	QGRU01	Oceania	Australia	fish (estuary stingray)	fish			2010	261	Ib
Discarded	QMA0300	GCA_003174175.1	assembled_genome	QGRJ01	Oceania	Australia	dog	other			2008	1	Ia
Discarded	QMA0303	GCA_003174575.1	assembled_genome	QGRI01	Oceania	Australia	cat	other			2009	1	Ib
Discarded	QMA0306	GCA_003174135.1	assembled_genome	QGRH01	Oceania	Australia	bovine	bovine			2005	1	Ib
Discarded	QMA0320	GCA_003174735.1	assembled_genome	QGRT01	Oceania	Australia	fish (estuary stingray)	fish			2010	261	V
Discarded	QMA0321	GCA_003174235.1	assembled_genome	QGRS01	Oceania	Australia	fish (estuary stingray)	fish			2010	261	V
Discarded	QMA0323	GCA_003174715.1	assembled_genome	QGRR01	Oceania	Australia	fish (estuary stingray)	fish			2010	261	III
Discarded	QMA0326	GCA_003174195.1	assembled_genome	QGRQ01	Oceania	Australia	fish (estuary stingray)	fish			2010	261	Ib
Discarded	QMA0336	GCA_003174215.1	assembled_genome	QGRK01	Oceania	Australia	crocodile	other			2005	23	Ia
Discarded	QMA0347	GCA_003174685.1	assembled_genome	QGRP01	Oceania	Australia	fish (estuary stingray)	fish			2010	261	Ib
Discarded	QMA0355	GCA_003174655.1	assembled_genome	QGRM01	Oceania	Australia	human	human			2011	23	Ia
Discarded	QMA0357	GCA_003174615.1	assembled_genome	QGRL01	Oceania	Australia	human	human			2011	23	Ib
Discarded	QMA0368	GCA_003174675.1	assembled_genome	QGRO01	Oceania	Australia	fish (giant grouper)	fish			2010	261	Ib
Discarded	QMA0369	GCA_003174635.1	assembled_genome	QGRN01	Oceania	Australia	fish (giant grouper)	fish			2011	261	Ib
Discarded	QMA0485	GCA_003174145.1	assembled_genome	QGRG01	North America	Honduras	fish (tilapia)	fish			2014	260	Ib
Discarded	QMA0487	GCA_003174585.1	assembled_genome	QGRF01	North America	Honduras	fish (tilapia)	fish			2014	260	Ib
Discarded	QMA0488	GCA_003174555.1	assembled_genome	QGRE01	North America	Honduras	fish (tilapia)	fish			2014	260	Ib
Discarded	QMA0489	GCA_003174115.1	assembled_genome	QGRD01	North America	Honduras	fish (tilapia)	fish			2014	260	Ib
Discarded	QMA0494	GCA_003184065.1	assembled_genome	QHHT01	North America	Honduras	fish (tilapia)	fish			2014	260	Ib
Discarded	QMA0495	GCA_003174075.1	assembled_genome	QGRC01	North America	Honduras	fish (tilapia)	fish			2014	260	Ib
Discarded	QMA0496	GCA_003174045.1	assembled_genome	QGRB01	North America	Honduras	fish (tilapia)	fish			2014	260	Ib
Discarded	QMA0497	GCA_003174095.1	assembled_genome	QGRA01	North America	Honduras	fish (tilapia)	fish			2014	260	Ib
Deduplicated_dataset	QMA0499	GCA_003174015.1	assembled_genome	QGQZ01	North America	Honduras	fish (tilapia)	fish			2014	260	Ib	1799426	35.24	8	552	260	0	0	1	0	0	0	0	1	1
Deduplicated_dataset	S13	GCA_001908255.1	assembled_genome	CP018623	South America	Brazil	fish (tilapia)	fish	eye	Bra_Bar_Para	2015	552	Ib	1835156	35.43	8	552	552	0	0	1	0	0	0	0	1	1
Discarded	S25	GCA_001655175.1	assembled_genome	CP015976	South America	Brazil	fish (tilapia)	fish	periotoneal cavity	Bra_Bar_Para	2015	552	Ib
Discarded	SA0007345	SRR8052452	raw_reads_available	SRR8052452_trimmed	Asia	Thailand	human	human	blood		2007	283	NT
Discarded	SA0007717	SRR8052396	raw_reads_available	SRR8052396_trimmed	Asia	Thailand	human	human	blood		2007	283	NT
Discarded	SA0012037	SRR8052398	raw_reads_available	SRR8052398_trimmed	Asia	Thailand	human	human	blood		2008	283	NT
Discarded	SA0013062	SRR8052397	raw_reads_available	SRR8052397_trimmed	Asia	Thailand	human	human	blood		2008	283	III
Discarded	SA0022621	SRR8052400	raw_reads_available	SRR8052400_trimmed	Asia	Thailand	human	human	blood		2010	283	NT
Discarded	SA0031308	SRR8052399	raw_reads_available	SRR8052399_trimmed	Asia	Thailand	human	human	blood		2011	283	NT
Discarded	SA0031662	SRR8052391	raw_reads_available	SRR8052391_trimmed	Asia	Thailand	human	human	blood		2011	283	NT
Deduplicated_dataset	SA0034366	SRR8052392	raw_reads_available	SRR8052392_trimmed	Asia	Thailand	human	human	blood		2012	283	III	1993890	35.52	13	283	283	0	1	1	1	1	0	1	0	0
Discarded	SA0042161	SRR8052393	assembled_genome	SRR8052393_trimmed	Asia	Thailand	human	human	blood		2013	283	NT
Discarded	SA0050550	SRR8052394	raw_reads_available	SRR8052394_trimmed	Asia	Thailand	human	human	blood		2014	283	NT
Discarded	SA0051004	SRR8052395	raw_reads_available	SRR8052395_trimmed	Asia	Thailand	human	human	blood		2014	283	NT
Deduplicated_dataset	SA01	CP019804.1	assembled_genome	CP019804	South America	Brazil	fish (tilapia)	fish		Bra_Bar_Esm	2003	552	Ib	1841943	35.48	8	552	552	0	0	1	0	0	0	0	1	1
Deduplicated_dataset	SA05	CP019805.1	assembled_genome	CP019805	South America	Brazil	fish (tilapia)	fish	brain	Bra_Bar_Linh	2003	552	Ib	1841945	35.48	8	552	552	0	0	1	0	0	0	0	1	1
Deduplicated_dataset	SA09	CP019806.1	assembled_genome	CP019806	South America	Brazil	fish (tilapia)	fish		Bra_Bar_Linh	2005	552	Ib	1841929	35.48	8	552	552	0	0	1	0	0	0	0	1	1
Deduplicated_dataset	SA102	GCA_002881395.1	assembled_genome	CP019814	South America	Brazil	fish (tilapia)	fish	brain	Bra_Bar_Petro	2010	927	Ib	1849522	35.49	8	552	260	0	0	1	0	0	0	0	1	1
Deduplicated_dataset	SA132	GCA_002882035.1	assembled_genome	CP019815	South America	Brazil	fish (tilapia)	fish	brain	Bra_Bar_GSamp	2011	260	Ib	1852032	35.49	8	552	260	0	0	1	0	0	0	0	1	1
Deduplicated_dataset	SA136	GCA_002881415.1	assembled_genome	CP019816	South America	Brazil	fish (tilapia)	fish	brain	Bra_Bar_Jagu	2011	260	Ib	1849103	35.48	8	552	260	0	0	1	0	0	0	0	1	1
Deduplicated_dataset	SA159	GCA_002881435.1	assembled_genome	CP019817	South America	Brazil	fish (tilapia)	fish	brain	Bra_Bar_Alf	2011	552*	Ib	1841483	35.48	8	552	552	0	0	1	0	0	0	0	1	1
Deduplicated_dataset	SA16	GCA_002881295.1	assembled_genome	CP019807	South America	Brazil	fish (tilapia)	fish		Bra_Bar_Tie	2006	552	Ib	1841859	35.48	8	552	552	0	0	1	0	0	0	0	1	1
Deduplicated_dataset	SA184	GCA_002881455.1	assembled_genome	CP019818	South America	Brazil	fish (tilapia)	fish	brain	Bra_Bar_Pinh	2011	552	Ib	1841893	35.48	8	552	552	0	0	1	0	0	0	0	1	1
Deduplicated_dataset	SA191	GCA_002882125.1	assembled_genome	CP019819	South America	Brazil	fish (tilapia)	fish	brain	Bra_Bar_Jagu	2011	260	Ib	1848676	35.49	8	552	260	0	0	1	0	0	0	0	1	1
Deduplicated_dataset	SA195	GCA_002881475.1	assembled_genome	CP019820	South America	Brazil	fish (tilapia)	fish	brain	Bra_Bar_SJCam	2011	552	Ib	1841715	35.48	8	552	552	0	0	1	0	0	0	0	1	1
Deduplicated_dataset	SA20	GCA_000302475.3	assembled_genome	CP003919	South America	Brazil	fish (tilapia)	fish	meningoencephalitis	Bra_Bar_Itam	2006	552	Ib	1841952	35.48	8	552	552	0	0	1	0	0	0	0	1	1
Deduplicated_dataset	SA201	GCA_002882205.1	assembled_genome	CP019821	South America	Brazil	fish (tilapia)	fish	brain	Bra_Bar_Linh	2012	552	Ib	1841835	35.48	8	552	552	0	0	1	0	0	0	0	1	1
Deduplicated_dataset	SA209	GCA_002881495.1	assembled_genome	CP019822	South America	Brazil	fish (tilapia)	fish	brain	Bra_Bar_Buri	2012	552	Ib	1841857	35.48	8	552	552	0	0	1	0	0	0	0	1	1
Deduplicated_dataset	SA212	GCA_002882275.1	assembled_genome	CP019823	South America	Brazil	fish (tilapia)	fish	brain	Bra_Bar_Rif	2012	552	Ib	1841962	35.48	8	552	552	0	0	1	0	0	0	0	1	1
Discarded	SA218	GCA_002881515.1	assembled_genome	CP019824	South America	Brazil	fish (tilapia)	fish	brain	Bra_Bar_Linh	2012	927	Ib
Discarded	SA220	GCA_002881535.1	assembled_genome	CP019825	South America	Brazil	fish (tilapia)	fish	brain	Bra_Bar_Rif	2013	552	Ib
Deduplicated_dataset	SA245	GCA_002881555.1	assembled_genome	CP019826	South America	Brazil	fish (tilapia)	fish	brain	Bra_Bar_Bet	2013	260	Ib	1848956	35.49	8	552	260	0	0	1	0	0	0	0	1	1
Deduplicated_dataset	SA256	GCA_002881575.1	assembled_genome	CP019827	South America	Brazil	fish (tilapia)	fish	brain	Bra_Bar_Jagu	2013	260	Ib	1848972	35.48	8	552	260	0	0	1	0	0	0	0	1	1
Discarded	SA289	GCA_002881595.1	assembled_genome	CP019828	South America	Brazil	fish (tilapia)	fish	brain	Bra_Bar_Jagu	2013	260	Ib
Discarded	SA30	GCA_002881155.1	assembled_genome	CP019800	South America	Brazil	fish (tilapia)	fish	brain	Bra_Bar_Tie	2006	552	Ib
Deduplicated_dataset	SA33	GCA_002881175.1	assembled_genome	CP019801	South America	Brazil	fish (tilapia)	fish	brain	Bra_Bar_Zac	2006	552	Ib	1841628	35.48	8	552	552	0	0	1	0	0	0	0	1	1
Deduplicated_dataset	SA330	GCA_002882375.1	assembled_genome	CP019829	South America	Brazil	fish (tilapia)	fish	brain	Bra_Bar_Fra	2013	552	Ib	1842081	35.47	8	552	552	0	0	1	0	0	0	0	1	1
Deduplicated_dataset	SA333	GCA_002882465.1	assembled_genome	CP019830	South America	Brazil	fish (tilapia)	fish	brain	Bra_Bar_Goi	2014	552	Ib	1842037	35.47	8	552	552	0	0	1	0	0	0	0	1	1
Deduplicated_dataset	SA341	GCA_002882555.1	assembled_genome	CP019831	South America	Brazil	fish (tilapia)	fish	brain	Bra_Bar_Alf	2014	552	Ib	1842113	35.47	8	552	552	0	0	1	0	0	0	0	1	1
Discarded	SA343	GCA_002881615.1	assembled_genome	CP019832	South America	Brazil	fish (tilapia)	fish	brain	Bra_Bar_Alf	2014	552	Ib
Discarded	SA346	GCA_002882645.1	assembled_genome	CP019833	South America	Brazil	fish (tilapia)	fish	brain	Bra_Bar_Alf	2014	552	Ib
Deduplicated_dataset	SA374	GCA_002881695.1	assembled_genome	CP019834	South America	Brazil	fish (tilapia)	fish	brain	Bra_Bar_SPau	2014	552	Ib	1842255	35.47	8	552	552	0	0	1	0	0	0	0	1	1
Discarded	SA375	GCA_002882745.1	assembled_genome	CP019835	South America	Brazil	fish (tilapia)	fish	brain	Bra_Bar_SPau	2014	552	Ib
Deduplicated_dataset	SA53	GCA_002881235.1	assembled_genome	CP019802	South America	Brazil	fish (tilapia)	fish	brain	Bra_Bar_Jaib	2007	260	Ib	1848971	35.48	8	552	260	0	0	1	0	0	0	0	1	1
Deduplicated_dataset	SA623	GCA_002882835.1	assembled_genome	CP019836	South America	Brazil	fish (tilapia)	fish	brain	Bra_Bar_Uber	2015	552	Ib	1842115	35.48	8	552	552	0	0	1	0	0	0	0	1	1
Discarded	SA627	GCA_002881775.1	assembled_genome	CP019837	South America	Brazil	fish (tilapia)	fish	brain	Bra_Bar_Uber	2015	552	Ib
Deduplicated_dataset	SA73	GCA_002881195.1	assembled_genome	CP019803	South America	Brazil	fish (tilapia)	fish	brain	Bra_Bar_Russ	2008	260	Ib	1848839	35.49	8	552	260	0	0	1	0	0	0	0	1	1
Deduplicated_dataset	SA75	GCA_002881865.1	assembled_genome	CP019808	South America	Brazil	fish (tilapia)	fish		Bra_Bar_Jagu	2008	260	Ib	1849016	35.48	8	552	260	0	0	1	0	0	0	0	1	1
Deduplicated_dataset	SA79	GCA_002881315.1	assembled_genome	CP019809	South America	Brazil	fish (tilapia)	fish	kidney	Bra_Bar_Join	2009	552	Ib	1841946	35.48	8	552	552	0	0	1	0	0	0	0	1	1
Deduplicated_dataset	SA81	GCA_002881335.1	assembled_genome	CP019810	South America	Brazil	fish (tilapia)	fish		Bra_Bar_LRVerd	2009	552	Ib	1840363	35.48	8	552	552	0	0	1	0	0	0	0	1	1
Deduplicated_dataset	SA85	GCA_002881355.1	assembled_genome	CP019811	South America	Brazil	fish (tilapia)	fish	brain	Bra_Bar_Pira	2010	927	Ib	1849989	35.49	8	552	260	0	0	1	0	0	0	0	1	1
Discarded	SA95	GCA_002881375.1	assembled_genome	CP019812	South America	Brazil	fish (tilapia)	fish	brain	Bra_Bar_Pira	2010	927	Ib
Deduplicated_dataset	SA97	GCA_002881935.1	assembled_genome	CP019813	South America	Brazil	fish (tilapia)	fish	brain	Bra_Bar_Jato	2010	927	Ib	1856410	35.49	8	552	260	0	0	1	0	0	0	0	1	1
Deduplicated_dataset	Sag158	GCA_002025005.1	assembled_genome	NZ_CP019979	Asia	China	human	human			2014	19	III	2096882	35.67	11	19	19	0	1	0	1	1	1	1	0	0
Deduplicated_dataset	Sag37	GCA_002025025.1	assembled_genome	NZ_CP019978	Asia	China	human	human			2014	12	Ib	2198785	35.77	13	283	7	0	1	1	1	1	1	1	0	0
Deduplicated_dataset	SAMEA2168833	ERR325356	assembled_genome	ERR325356_trim	Europe	Spain	human	human			2005	1	V	2081744	35.3	12	1	1	1	1	0	1	1	1	1	0	0
Deduplicated_dataset	SAMEA2168834	ERR325357	assembled_genome	ERR325357_trim	Europe	Spain	bovine	bovine	milk		2005	2	II	2132817	35.49	12	1	1	1	0	0	0	0	1	1	0	0
Deduplicated_dataset	SAMEA2168835	ERR325358	assembled_genome	ERR325358_trim	Africa	Central African Republic	human	human			2006	182	III	2189185	35.35	11	19	19	0	1	0	1	1	1	1	0	0
Deduplicated_dataset	SAMEA2168836	ERR325359	assembled_genome	ERR325359_trim	Europe	France	goat	other			1969	19	III	2125850	35.39	11	19	19	1	1	0	1	1	1	1	0	0
Deduplicated_dataset	SAMEA2168837	ERR325360	assembled_genome	ERR325360_trim	Europe	France	human	human	carriage		2011	19	III	2187391	35.54	11	19	19	0	1	0	1	1	1	1	0	0
Deduplicated_dataset	SAMEA2168838	ERR325361	assembled_genome	ERR325361_trim	Europe	USA	human	human			1956	19	II	2049315	35.25	11	19	19	0	1	0	1	1	1	1	0	0
Deduplicated_dataset	SAMEA2168839	ERR325362	assembled_genome	ERR325362_trim	Europe	France	human	human	carriage		1958	19	III	2140798	35.24	11	19	19	0	1	0	1	1	1	1	0	0
Deduplicated_dataset	SAMEA2168840	ERR325363	assembled_genome	ERR325363_trim	Africa	Central African Republic	human	human			2006	28	II	2124158	35.48	11	19	28	0	1	0	1	1	1	1	0	0
Deduplicated_dataset	SAMEA2168841	ERR325364	assembled_genome	ERR325364_trim	Europe	France	human	human	invasive disease		1959	28	II	2062909	35.26	11	19	28	0	1	0	1	1	1	1	0	0
Deduplicated_dataset	SAMEA2168842	ERR325365	assembled_genome	ERR325365_trim	Europe	France	human	human			1960	19	Ia	2081639	35.31	11	19	19	0	1	0	1	1	1	1	0	0
Deduplicated_dataset	SAMEA2168843	ERR325366	assembled_genome	ERR325366_trim	Europe	Denmark	human	human	urine		1960	19	III	2168228	35.36	11	19	19	0	1	0	1	1	1	1	0	0
Deduplicated_dataset	SAMEA2168844	ERR325367	assembled_genome	ERR325367_trim	Africa	Madagascar	human	human			2006	28	II	2058563	35.32	11	19	28	0	1	0	1	1	1	1	0	0
Deduplicated_dataset	SAMEA2168845	ERR325368	assembled_genome	ERR325368_trim	Europe	Spain	bovine	bovine	milk		2005	19	V	2124558	35.41	11	19	19	0	1	0	1	1	1	1	0	0
Deduplicated_dataset	SAMEA2168846	ERR325369	assembled_genome	ERR325369_trim	Europe	Spain	human	human	carriage		2005	19	III	2082915	35.27	11	19	19	0	1	0	1	1	1	1	0	0
Deduplicated_dataset	SAMEA2168847	ERR325370	assembled_genome	ERR325370_trim	Africa	Central African Republic	human	human			2006	1	V	2118323	35.29	12	1	1	0	1	0	1	1	1	1	0	0
Deduplicated_dataset	SAMEA2168848	ERR325371	assembled_genome	ERR325371_trim	Europe	France	human	human	carriage		2008	1	V	2074181	35.24	12	1	817	0	1	1	1	1	0	1	0	0
Deduplicated_dataset	SAMEA2168849	ERR325372	assembled_genome	ERR325372_trim	Europe	France	human	human	urine		1998	1	V	2086232	35.34	12	1	1	0	1	0	1	1	1	1	0	0
Deduplicated_dataset	SAMEA2168850	ERR325373	assembled_genome	ERR325373_trim	Europe	France	human	human	urine		1998	1	VI	2069903	35.25	12	1	817	0	1	1	1	1	0	1	0	0
Deduplicated_dataset	SAMEA2168851	ERR325374	assembled_genome	ERR325374_trim	Europe	Germany	dog	other	carriage		1997	1	V	2029215	35.28	12	1	1	0	0	0	1	1	1	1	0	0
Deduplicated_dataset	SAMEA2168852	ERR325375	assembled_genome	ERR325375_trim	Europe	France	human	human			2007	196	IV	2189117	35.51	12	1	459	0	1	0	1	1	0	1	0	0
Deduplicated_dataset	SAMEA2168853	ERR325376	assembled_genome	ERR325376_trim	Europe	France	human	human	adult invasive disease		2009	196	IV	2172278	35.36	12	1	459	1	1	0	1	1	0	1	0	0
Deduplicated_dataset	SAMEA2168854	ERR325377	assembled_genome	ERR325377_trim	Africa	Central African Republic	human	human	carriage		2007	196	IV	2036879	35.16	12	1	1	0	1	0	0	0	0	0	1	1
Deduplicated_dataset	SAMEA2168855	ERR325378	assembled_genome	ERR325378_trim	Europe	France	human	human	carriage		2008	459	IV	2225193	35.24	12	1	459	0	1	0	1	1	0	1	0	0
Deduplicated_dataset	SAMEA2168856	ERR325379	assembled_genome	ERR325379_trim	Europe	France	human	human	adult invasive disease		2010	459	IV	2182022	35.25	12	1	459	0	1	0	1	1	0	1	0	0
Deduplicated_dataset	SAMEA2168857	ERR325380	assembled_genome	ERR325380_trim	Europe	France	human	human	neonatal invasive LOD		2006	17	III	1984262	35.24	1	17	17	0	1	0	1	1	0	0	1	1
Discarded	SAMEA2168858	ERR325381	assembled_genome	ERR325381_trim	Europe	France	human	human	neonatal invasive LOD		2006	17	III
Discarded	SAMEA2168859	ERR325382	assembled_genome	ERR325382_trim	Europe	France	bovine	bovine	mastitis		1987	420	Ia
Deduplicated_dataset	SAMEA2168860	ERR325383	assembled_genome	ERR325383_trim	Europe	USA	human	human	neonatal invasive		<1989	17	III	2083055	35.2	1	17	17	0	1	0	1	1	0	0	1	1
Deduplicated_dataset	SAMEA2168861	ERR325384	assembled_genome	ERR325384_trim	Europe	France	human	human	neonatal invasive LOD		2007	17	III	2012041	35.26	1	17	17	0	1	0	1	1	0	0	1	1
Discarded	SAMEA2168862	ERR325385	assembled_genome	ERR325385_trim	Europe	France	human	human	neonatal invasive LOD		2007	17	III
Discarded	SAMEA2168863	ERR325386	assembled_genome	ERR325386_trim	Europe	France	human	human	neonatal invasive LOD		2007	17	III
Deduplicated_dataset	SAMEA2168864	ERR325387	assembled_genome	ERR325387_trim	Europe	France	human	human	neonatal invasive LOD		2008	17	III	1983219	35.32	1	17	17	0	1	0	1	1	0	0	1	1
Discarded	SAMEA2168865	ERR325388	assembled_genome	ERR325388_trim	Europe	France	human	human	neonatal invasive LOD		2008	17	III
Discarded	SAMEA2168866	ERR325389	assembled_genome	ERR325389_trim	Europe	France	human	human	neonatal invasive LOD		2008	17	III
Discarded	SAMEA2168867	ERR325390	assembled_genome	ERR325390_trim	Europe	France	human	human	neonatal invasive LOD		2008	17	III
Deduplicated_dataset	SAMEA2168868	ERR325391	assembled_genome	ERR325391_trim	Europe	France	human	human	neonatal invasive LOD		2009	17	III	2011970	35.26	1	17	17	0	1	0	1	1	0	0	1	1
Discarded	SAMEA2168869	ERR325392	assembled_genome	ERR325392_trim	Europe	France	human	human	neonatal invasive LOD		2009	17	III
Deduplicated_dataset	SAMEA2168870	ERR325393	assembled_genome	ERR325393_trim	Europe	France	human	human	adult invasive disease		2009	291	IV	1968211	35.23	1	17	17	0	1	0	1	1	0	0	1	1
Discarded	SAMEA2168871	ERR325394	assembled_genome	ERR325394_trim	Europe	France	human	human	neonatal invasive LOD		2009	17	III
Discarded	SAMEA2168872	ERR325395	assembled_genome	ERR325395_trim	Europe	France	human	human	neonatal invasive LOD		2009	17	III
Deduplicated_dataset	SAMEA2168873	ERR325396	assembled_genome	ERR325396_trim	Europe	France	human	human	carriage		2010	17	III	2099125	35.37	1	17	17	0	1	0	1	1	0	0	1	1
Discarded	SAMEA2168874	ERR325397	assembled_genome	ERR325397_trim	Europe	France	human	human	carriage		2010	17	III
Discarded	SAMEA2168875	ERR325398	assembled_genome	ERR325398_trim	Europe	France	human	human	carriage		2010	17	III
Discarded	SAMEA2168876	ERR325399	assembled_genome	ERR325399_trim	Europe	France	human	human	carriage		2010	17	III
Discarded	SAMEA2168877	ERR325400	assembled_genome	ERR325400_trim	Europe	France	human	human	carriage		2010	17	III
Discarded	SAMEA2168878	ERR325401	assembled_genome	ERR325401_trim	Europe	France	human	human	carriage		2010	17	III
Discarded	SAMEA2168879	ERR325402	assembled_genome	ERR325402_trim	Europe	France	human	human	carriage		2010	17	III
Deduplicated_dataset	SAMEA2168880	ERR325403	assembled_genome	ERR325403_trim	Europe	France	human	human	neonatal invasive LOD		2010	17	III	2034272	35.29	1	17	17	0	1	0	1	1	0	0	1	1
Discarded	SAMEA2168881	ERR325404	assembled_genome	ERR325404_trim	Europe	France	human	human	carriage		2010	17	III
Discarded	SAMEA2168882	ERR325405	assembled_genome	ERR325405_trim	Europe	France	human	human	carriage		2010	17	III
Discarded	SAMEA2168883	ERR325406	assembled_genome	ERR325406_trim	Europe	France	human	human	carriage		2010	17	III
Discarded	SAMEA2168884	ERR325407	assembled_genome	ERR325407_trim	Europe	France	human	human	neonatal invasive LOD		2010	17	III
Discarded	SAMEA2168885	ERR325408	assembled_genome	ERR325408_trim	Europe	France	human	human	neonatal invasive LOD		2010	17	III
Discarded	SAMEA2168886	ERR325409	assembled_genome	ERR325409_trim	Europe	France	human	human	neonatal invasive LOD		2008	17	III
Discarded	SAMEA2168887	ERR325410	assembled_genome	ERR325410_trim	Europe	France	human	human	neonatal invasive LOD		2010	17	III
Deduplicated_dataset	SAMEA2168888	ERR325411	assembled_genome	ERR325411_trim	Europe	France	human	human	neonatal invasive EOD		2011	291	IV	2080638	35.3	1	17	17	1	1	0	1	1	0	0	1	1
Discarded	SAMEA2168889	ERR325412	assembled_genome	ERR325412_trim	Europe	France	human	human	neonatal invasive LOD		2009	17	III
Deduplicated_dataset	SAMEA2168890	ERR325413	assembled_genome	ERR325413_trim	Europe	France	human	human	invasive disease		1961	17	III	2057424	35.21	1	17	17	0	1	0	1	1	0	0	1	1
Deduplicated_dataset	SAMEA2168891	ERR325414	assembled_genome	ERR325414_trim	Europe	France	human	human			1955	17	III	2031135	35.13	1	17	17	0	1	0	1	1	0	0	1	1
Discarded	SAMEA2168892	ERR325415	assembled_genome	ERR325415_trim	Europe	France	human	human			1955	17	III
Deduplicated_dataset	SAMEA2168893	ERR325416	assembled_genome	ERR325416_trim	Europe	Czech Republic	bovine	bovine				355	III	2038932	35.33	1	17	17	0	1	0	1	1	0	0	1	1
Deduplicated_dataset	SAMEA2168894	ERR332392	assembled_genome	ERR332392_trim	Africa	Senegal	human	human	carriage		2007	17	III	2064532	35.3	1	17	17	0	1	0	1	1	0	0	1	1
Deduplicated_dataset	SAMEA2168895	ERR325418	assembled_genome	ERR325418_trim	Africa	Madagascar	human	human			2006	291	IV	2005201	35.28	1	17	17	0	1	0	1	1	0	0	1	1
Deduplicated_dataset	SAMEA2168896	ERR325419	assembled_genome	ERR325419_trim	Africa	Madagascar	human	human			2006	17	III	1988504	35.21	1	17	17	0	1	0	1	1	0	0	1	1
Deduplicated_dataset	SAMEA2168897	ERR325420	assembled_genome	ERR325420_trim	Africa	Madagascar	human	human	carriage		2007	17	III	1979847	35.24	1	17	17	0	1	0	1	1	0	0	1	1
Discarded	SAMEA2168898	ERR325421	assembled_genome	ERR325421_trim	Africa	Madagascar	human	human	carriage		2007	17	III
Deduplicated_dataset	SAMEA2168900	ERR325423	assembled_genome	ERR325423_trim	Europe	France	human	human	neonatal invasive LOD		1995	17	III	1947585	35.15	1	17	17	0	1	0	1	1	0	0	1	1
Discarded	SAMEA2168901	ERR325424	assembled_genome	ERR325424_trim	Europe	France	bovine	bovine	mastitis		1985	418	II
Deduplicated_dataset	SAMEA2168902	ERR325425	assembled_genome	ERR325425_trim	Europe	Spain	human	human			2005	291	IV	1974023	35.22	1	17	17	0	1	0	1	1	1	0	1	1
Deduplicated_dataset	SAMEA2168903	ERR325426	assembled_genome	ERR325426_trim	Europe	UK	human	human	neonatal invasive EOD		2007	17	III	2009414	35.25	1	17	17	0	1	0	1	1	0	0	1	1
Deduplicated_dataset	SAMEA2168904	ERR325427	assembled_genome	ERR325427_trim	Europe	Germany	dog	other			>2002	23	Ia	2019834	35.21	15	23	24	0	1	0	0	0	1	1	0	0
Deduplicated_dataset	SAMEA2168905	ERR325428	assembled_genome	ERR325428_trim	Europe	France	bovine	bovine	mastitis			23	III	2126297	35.42	15	23	23	1	0	0	1	1	1	1	0	0
Deduplicated_dataset	SAMEA2168906	ERR325429	assembled_genome	ERR325429_trim	Africa	Central African Republic	human	human			2006	23	Ia	2022918	35.18	15	23	24	0	1	0	0	0	1	1	0	0
Deduplicated_dataset	SAMEA2168908	ERR325431	assembled_genome	ERR325431_trim	Europe	France	human	human	urine		1998	23	Ia	2100989	35.14	15	23	24	0	1	0	0	0	1	1	0	0
Deduplicated_dataset	SAMEA2168909	ERR325432	assembled_genome	ERR325432_trim	Europe	France	human	human	adult invasive disease		2005	380	III	2062978	35.23	15	23	23	1	1	0	1	1	1	1	0	0
Deduplicated_dataset	SAMEA2168910	ERR325433	assembled_genome	ERR325433_trim	Europe	France	human	human	carriage		1959	23	Ia	1965275	35.14	15	23	24	0	1	0	0	0	1	1	0	0
Deduplicated_dataset	SAMEA2168911	ERR325434	assembled_genome	ERR325434_trim	Europe	France	human	human	invasive disease		1959	23	Ia	2116646	35.31	15	23	23	1	1	0	1	1	0	1	0	0
Deduplicated_dataset	SAMEA2168912	ERR325435	assembled_genome	ERR325435_trim	Europe	France	human	human	invasive disease		1953	23	Ia	1951311	35.12	15	23	24	0	1	0	0	0	1	1	0	0
Deduplicated_dataset	SAMEA2168913	ERR325436	assembled_genome	ERR325436_trim	Africa	Madagascar	human	human	invasive disease		1953	23	Ia	2011451	35.24	15	23	23	1	1	0	1	1	0	1	0	0
Deduplicated_dataset	SAMEA2168914	ERR325437	assembled_genome	ERR325437_trim	Africa	Madagascar	human	human			2006	23	V	1992189	35.18	15	23	24	0	1	0	0	0	1	1	0	0
Discarded	SAMEA2168915	ERR325438	assembled_genome	ERR325438_trim	Africa	Madagascar	human	human			2006	23	Ia
Deduplicated_dataset	SAMEA2168916	ERR325439	assembled_genome	ERR325439_trim	Europe	France	human	human			2006	23	V	1993072	35.19	15	23	24	0	1	0	0	0	1	1	0	0
Deduplicated_dataset	SAMEA2168917	ERR325440	assembled_genome	ERR325440_trim	Africa	Central African Republic	human	human	neonatal invasive EOD		1996	23	Ia	2066333	35.14	15	23	24	0	1	0	0	0	1	1	0	0
Deduplicated_dataset	SAMEA2168918	ERR325441	assembled_genome	ERR325441_trim	Africa	Central African Republic	human	human	carriage		2007	17	III	1984280	35.22	1	17	17	0	1	0	1	1	0	0	1	1
Discarded	SAMEA2168919	ERR325442	assembled_genome	ERR325442_trim	Africa	Central African Republic	human	human	carriage		2007	17	III
Deduplicated_dataset	SAMEA2168920	ERR325443	assembled_genome	ERR325443_trim	Africa	Central African Republic	human	human	carriage		2007	1	V	2053206	35.27	12	1	1	0	1	0	1	1	1	1	0	0
Discarded	SAMEA2168921	ERR325444	assembled_genome	ERR325444_trim	Africa	Central African Republic	human	human	carriage		2007	17	III
Deduplicated_dataset	SAMEA2168922	ERR325445	assembled_genome	ERR325445_trim	Europe	France	human	human	invasive disease		2006	1	V	2132936	35.36	12	1	1	0	1	0	1	1	1	1	0	0
Deduplicated_dataset	SAMEA2168923	ERR325446	assembled_genome	ERR325446_trim	Europe	France	human	human	adult invasive disease		2008	19	III	2182186	35.37	11	19	19	0	1	0	1	1	1	1	0	0
Deduplicated_dataset	SAMEA2168924	ERR325447	assembled_genome	ERR325447_trim	Europe	France	human	human	invasive disease		2008	1	V	2136696	35.33	12	1	1	0	1	0	1	1	1	1	0	0
Deduplicated_dataset	SAMEA2168925	ERR325448	assembled_genome	ERR325448_trim	Europe	France	human	human	adult invasive disease		2008	1	V	2107587	35.28	12	1	1	0	1	0	1	1	1	1	0	0
Discarded	SAMEA2168926	ERR325449	assembled_genome	ERR325449_trim	Europe	France	human	human	adult invasive disease		2008	19	III
Deduplicated_dataset	SAMEA2168927	ERR325450	assembled_genome	ERR325450_trim	Africa	Central African Republic	human	human	carriage		2007	19	III	2123037	35.24	11	19	19	0	1	0	1	0	1	1	0	0
Discarded	SAMEA2168928	ERR325451	assembled_genome	ERR325451_trim	Africa	Senegal	human	human	carriage		2007	17	III
Deduplicated_dataset	SAMEA2168929	ERR325452	assembled_genome	ERR325452_trim	Oceania	New Caledonia	human	human	carriage		2003	19	III	2108746	35.23	11	19	19	0	1	0	1	1	1	1	0	0
Deduplicated_dataset	SAMEA2168930	ERR325453	assembled_genome	ERR325453_trim	Asia	Malaysia	bovine	bovine	milk		1971	17	III	1962935	35.22	1	17	17	0	1	0	1	1	0	0	1	1
Deduplicated_dataset	SAMEA2168931	ERR325454	assembled_genome	ERR325454_trim	Africa	Central African Republic	human	human	carriage		2006	8	Ib	2049196	35.25	13	283	7	0	1	1	1	1	1	1	0	0
Deduplicated_dataset	SAMEA2168932	ERR325455	assembled_genome	ERR325455_trim	Africa	Central African Republic	human	human	carriage		2006	26	V	2077276	35.22	6	26	26	1	1	1	1	1	0	1	0	0
Discarded	SAMEA2168933	ERR325456	assembled_genome	ERR325456_trim	Africa	Central African Republic	human	human	carriage		2006	26	V
Discarded	SAMEA2168934	ERR332394	assembled_genome	ERR332394_trim	Africa	Central African Republic	human	human	carriage		2006	26	V
Deduplicated_dataset	SAMEA2168935	ERR332393	assembled_genome	ERR332393_trim	Africa	Senegal	human	human	carriage		2006	26	V	2091241	35.38	6	26	26	0	1	1	0	0	0	1	0	0
Deduplicated_dataset	SAMEA2168936	ERR325459	assembled_genome	ERR325459_trim	Europe	Germany	bovine	bovine	mastitis		1971	7	Ia	2146158	35.33	13	283	7	0	1	1	1	1	0	0	1	1
Deduplicated_dataset	SAMEA2168937	ERR325460	assembled_genome	ERR325460_trim	Europe	France	human	human	arthritis		2011	291	IV	2080085	35.4	1	17	17	0	1	0	1	1	0	0	1	1
Deduplicated_dataset	SAMEA2168938	ERR325461	assembled_genome	ERR325461_trim	Europe	France	human	human	sperm		1998	10	II	2007593	35.16	13	283	7	0	1	1	1	1	1	1	0	0
Deduplicated_dataset	SAMEA2168939	ERR325462	assembled_genome	ERR325462_trim	Europe	France	human	human	urine		2005	248	Ia	2089265	35.2	2	314	314	0	0	0	0	0	0	0	1	1
Deduplicated_dataset	SAMEA2168941	ERR325464	assembled_genome	ERR325464_trim	Africa	Madagascar	human	human	carriage		2007	314	Ia	2172688	35.31	2	314	314	0	0	0	0	0	0	0	1	1
Deduplicated_dataset	SAMEA2168942	ERR325465	assembled_genome	ERR325465_trim	Africa	Madagascar	human	human	carriage		2007	103	Ia	2049680	35.19	3	103	103	0	0	1	0	0	0	0	1	1
Deduplicated_dataset	SAMEA2168943	ERR325466	assembled_genome	ERR325466_trim	Africa	Madagascar	human	human	carriage		2007	8	Ib	2176557	35.16	13	283	7	0	1	1	1	1	1	1	0	0
Deduplicated_dataset	SAMEA2168944	ERR325467	assembled_genome	ERR325467_trim	Europe	Spain	bovine	bovine	milk		2005	1574	II	2225365	35.66	14	91	91	1	0	0	0	0	0	0	1	1
Deduplicated_dataset	SAMEA2168945	ERR325468	assembled_genome	ERR325468_trim	Europe	France	bovine	bovine	mastitis		1983	10	Ib	2043049	35.17	13	283	7	0	1	1	1	1	1	1	0	0
Deduplicated_dataset	SAMEA3888064	ERR1299477	assembled_genome	ERR1299477_trim	Europe	France	bovine	bovine	mastitis	Fra_1	1996	61	II	2062134	35.41	4	61	61	1	0	0	0	0	0	0	1	1
Deduplicated_dataset	SAMEA3888065	ERR1299551	raw_reads_available	ERR1299551_trimmed	Europe	France	bovine	bovine	mastitis		1997	416	III	2163965	35.45	4	61	61	1	0	0	0	0	0	0	1	1
Discarded	SAMEA3888066	ERR1299552	raw_reads_available	ERR1299552_trimmed	Europe	France	bovine	bovine	mastitis	Fra_1	1997	416	III
Deduplicated_dataset	SAMEA3888067	ERR1299494	assembled_genome	ERR1299494_trim	Europe	Portugal	bovine	bovine	mastitis	Por_VC	2011	61	II	2136295	35.36	4	61	61	1	0	0	0	0	0	0	1	1
Discarded	SAMEA3888069	ERR1299515	assembled_genome	ERR1299515_trim	Europe	Portugal	bovine	bovine	mastitis	Por_VC	2011	61	II
Discarded	SAMEA3888072	ERR1299523	assembled_genome	ERR1299523_trim	Europe	Portugal	bovine	bovine	mastitis	Por_VC	2011	61	II
Deduplicated_dataset	SAMEA3888075	ERR1299483	assembled_genome	ERR1299483_trim	Europe	Portugal	bovine	bovine	mastitis	Por_T	2011	61	II	2054135	35.44	4	61	61	1	0	0	0	0	0	0	1	1
Deduplicated_dataset	SAMEA3888076	ERR1299497	assembled_genome	ERR1299497_trim	Europe	Portugal	bovine	bovine	mastitis	Por_Barc	2011	61	II	2173738	35.42	4	61	61	1	0	0	0	0	0	0	1	1
Deduplicated_dataset	SAMEA3888077	ERR1299502	assembled_genome	ERR1299502_trim	Europe	Portugal	bovine	bovine	mastitis	Por_PVarz	2011	61	II	2077615	35.34	4	61	61	1	0	0	0	0	0	0	1	1
Discarded	SAMEA3888078	ERR1299503	assembled_genome	ERR1299503_trim	Europe	Portugal	bovine	bovine	mastitis	Por_PVarz	2011	61	II
Discarded	SAMEA3888079	ERR1299504	assembled_genome	ERR1299504_trim	Europe	Portugal	bovine	bovine	mastitis	Por_PVarz	2011	1619	II
Discarded	SAMEA3888080	ERR1299505	assembled_genome	ERR1299505_trim	Europe	Portugal	bovine	bovine	mastitis	Por_PVarz	2011	1619	II
Discarded	SAMEA3888081	ERR1299507	assembled_genome	ERR1299507_trim	Europe	Portugal	bovine	bovine	mastitis	Por_PVarz	2011	1619	II
Discarded	SAMEA3888082	ERR1299508	assembled_genome	ERR1299508_trim	Europe	Portugal	bovine	bovine	mastitis	Por_PVarz	2011	1619	II
Discarded	SAMEA3888085	ERR1299512	assembled_genome	ERR1299512_trim	Europe	Portugal	bovine	bovine	mastitis	Por_Barc	2011	61	II
Deduplicated_dataset	SAMEA3888086	ERR1299513	assembled_genome	ERR1299513_trim	Europe	Portugal	bovine	bovine	mastitis	Por_B1	2012	61	II	2226149	35.51	4	61	61	1	0	0	0	0	0	0	1	1
Discarded	SAMEA3888099	ERR1299516	assembled_genome	ERR1299516_trim	Europe	Portugal	bovine	bovine	mastitis	Por_B1	2012	61	II
Discarded	SAMEA3888103	ERR1299517	assembled_genome	ERR1299517_trim	Europe	Portugal	bovine	bovine	mastitis	Por_B1	2012	61	II
Discarded	SAMEA3888113	ERR1299518	assembled_genome	ERR1299518_trim	Europe	Portugal	bovine	bovine	mastitis	Por_B1	2012	61	II
Deduplicated_dataset	SAMEA3888116	ERR1299519	assembled_genome	ERR1299519_trim	Europe	Portugal	bovine	bovine	mastitis	Por_B2	2012	61	II	1993996	35.36	4	61	61	1	0	0	0	0	0	0	1	1
Discarded	SAMEA3888117	ERR1299520	assembled_genome	ERR1299520_trim	Europe	Portugal	bovine	bovine	mastitis	Por_B2	2012	61	II
Discarded	SAMEA3888118	ERR1299521	assembled_genome	ERR1299521_trim	Europe	Portugal	bovine	bovine	mastitis	Por_B2	2012	61	II
Discarded	SAMEA3888119	ERR1299522	assembled_genome	ERR1299522_trim	Europe	Portugal	bovine	bovine	mastitis	Por_B2	2012	61	II
Discarded	SAMEA3888120	ERR1299524	assembled_genome	ERR1299524_trim	Europe	Portugal	bovine	bovine	mastitis	Por_B2	2012	61	II
Deduplicated_dataset	SAMEA3888121	ERR1299525	assembled_genome	ERR1299525_trim	Europe	Portugal	bovine	bovine	mastitis	Por_PV1	2012	61	II	2156239	35.45	4	61	61	1	0	0	0	0	0	0	1	1
Discarded	SAMEA3888122	ERR1299526	assembled_genome	ERR1299526_trim	Europe	Portugal	bovine	bovine	mastitis	Por_PV1	2012	61	II
Discarded	SAMEA3888123	ERR1299527	assembled_genome	ERR1299527_trim	Europe	Portugal	bovine	bovine	mastitis	Por_PV1	2012	61	II
Discarded	SAMEA3888124	ERR1299528	assembled_genome	ERR1299528_trim	Europe	Portugal	bovine	bovine	mastitis	Por_PV1	2012	61	II
Discarded	SAMEA3888125	ERR1299529	assembled_genome	ERR1299529_trim	Europe	Portugal	bovine	bovine	mastitis	Por_PV1	2012	61	II
Discarded	SAMEA3888126	ERR1299530	assembled_genome	ERR1299530_trim	Europe	Portugal	bovine	bovine	mastitis	Por_PV1	2012	61	II
Discarded	SAMEA3888127	ERR1299531	assembled_genome	ERR1299531_trim	Europe	Portugal	bovine	bovine	mastitis	Por_PV1	2012	61	II
Deduplicated_dataset	SAMEA3888128	ERR1299532	assembled_genome	ERR1299532_trim	Europe	Portugal	bovine	bovine	mastitis	Por_PV1	2012	1620	II	2164869	35.43	4	61	61	1	0	0	0	0	0	0	1	1
Discarded	SAMEA3888129	ERR1299533	assembled_genome	ERR1299533_trim	Europe	Portugal	bovine	bovine	mastitis	Por_PV1	2012	61	II
Discarded	SAMEA3888131	ERR1299534	assembled_genome	ERR1299534_trim	Europe	Portugal	bovine	bovine	mastitis	Por_PV1	2013	61	II
Discarded	SAMEA3888132	ERR1299535	assembled_genome	ERR1299535_trim	Europe	Portugal	bovine	bovine	mastitis	Por_PV1	2013	61	II
Discarded	SAMEA3888133	ERR1299536	assembled_genome	ERR1299536_trim	Europe	Portugal	bovine	bovine	mastitis	Por_B3	2013	61	II
Discarded	SAMEA3888134	ERR1299537	assembled_genome	ERR1299537_trim	Europe	Portugal	bovine	bovine	mastitis	Por_B3	2013	61	II
Discarded	SAMEA3888135	ERR1299538	assembled_genome	ERR1299538_trim	Europe	Portugal	bovine	bovine	mastitis	Por_PV2	2013	61	II
Discarded	SAMEA3888136	ERR1299539	assembled_genome	ERR1299539_trim	Europe	Portugal	bovine	bovine	mastitis	Por_PV2	2013	61	II
Discarded	SAMEA3888137	ERR1299540	assembled_genome	ERR1299540_trim	Europe	Portugal	bovine	bovine	mastitis	Por_PV2	2013	61	II
Discarded	SAMEA3888138	ERR1299541	assembled_genome	ERR1299541_trim	Europe	Portugal	bovine	bovine	mastitis	Por_PV2	2013	61	II
Discarded	SAMEA3888139	ERR1299542	assembled_genome	ERR1299542_trim	Europe	Portugal	bovine	bovine	mastitis	Por_PV2	2013	61	II
Discarded	SAMEA3888140	ERR1299478	assembled_genome	ERR1299478_trim	Europe	Portugal	bovine	bovine	mastitis	Por_PV3	2013	61	II
Discarded	SAMEA3888141	ERR1299479	assembled_genome	ERR1299479_trim	Europe	Portugal	bovine	bovine	mastitis	Por_PV3	2013	61	II
Discarded	SAMEA3888142	ERR1299480	assembled_genome	ERR1299480_trim	Europe	Portugal	bovine	bovine	mastitis	Por_PV3	2013	61	II
Discarded	SAMEA3888143	ERR1299481	assembled_genome	ERR1299481_trim	Europe	Portugal	bovine	bovine	mastitis	Por_PV3	2013	61	II
Deduplicated_dataset	SAMEA3888149	ERR1299482	assembled_genome	ERR1299482_trim	Europe	Portugal	bovine	bovine	mastitis	Por_B4	2013	61	II	2188751	35.58	4	61	61	1	0	0	0	0	0	0	1	1
Discarded	SAMEA3888151	ERR1299484	assembled_genome	ERR1299484_trim	Europe	Portugal	bovine	bovine	mastitis	Por_B4	2013	61	II
Discarded	SAMEA3888155	ERR1299485	assembled_genome	ERR1299485_trim	Europe	Portugal	bovine	bovine	mastitis	Por_B4	2013	61	II
Discarded	SAMEA3888156	ERR1299486	assembled_genome	ERR1299486_trim	Europe	Portugal	bovine	bovine	mastitis	Por_B4	2013	61	II
Discarded	SAMEA3888158	ERR1299487	assembled_genome	ERR1299487_trim	Europe	Portugal	bovine	bovine	mastitis	Por_B4	2013	61	II
Discarded	SAMEA3888160	ERR1299488	assembled_genome	ERR1299488_trim	Europe	Portugal	bovine	bovine	mastitis	Por_B1	2013	61	II
Discarded	SAMEA3888163	ERR1299489	assembled_genome	ERR1299489_trim	Europe	Portugal	bovine	bovine	mastitis	Por_PV2	2013	61	II
Deduplicated_dataset	SAMEA3888166	ERR1299490	assembled_genome	ERR1299490_trim	Europe	Portugal	bovine	bovine	mastitis	Por_PV2	2013	61*	II	2145213	35.49	4	61	61	1	0	0	0	0	0	0	1	1
Discarded	SAMEA3888167	ERR1299491	assembled_genome	ERR1299491_trim	Europe	Portugal	bovine	bovine	mastitis	Por_PV2	2013	61	II
Discarded	SAMEA3888168	ERR1299492	assembled_genome	ERR1299492_trim	Europe	Portugal	bovine	bovine	mastitis	Por_PV2	2013	61*	II
Discarded	SAMEA3888169	ERR1299493	assembled_genome	ERR1299493_trim	Europe	Portugal	bovine	bovine	mastitis	Por_PV2	2013	61	II
Discarded	SAMEA3888172	ERR1299495	assembled_genome	ERR1299495_trim	Europe	Portugal	bovine	bovine	mastitis	Por_B1	2013	61	II
Discarded	SAMEA3888173	ERR1299496	assembled_genome	ERR1299496_trim	Europe	Portugal	bovine	bovine	mastitis	Por_B1	2013	61	II
Discarded	SAMEA3888174	ERR1299498	assembled_genome	ERR1299498_trim	Europe	Portugal	bovine	bovine	mastitis	Por_B1	2013	61	II
Discarded	SAMEA3888178	ERR1299499	assembled_genome	ERR1299499_trim	Europe	Portugal	bovine	bovine	mastitis	Por_B1	2013	61	II
Deduplicated_dataset	SAMEA3888184	ERR1299500	assembled_genome	ERR1299500_trim	Europe	Portugal	bovine	bovine	mastitis	Por_B1	2013	61*	II	2221672	35.5	4	61	61	1	0	0	0	0	0	0	1	1
Discarded	SAMEA3888185	ERR1299501	assembled_genome	ERR1299501_trim	Europe	Portugal	bovine	bovine	mastitis	Por_B1	2013	61	II
Deduplicated_dataset	SAMEA3888204	ERR1299506	assembled_genome	ERR1299506_trim	Europe	Portugal	bovine	bovine	mastitis	Por_B1	2014	61	II	2225448	35.5	4	61	61	1	0	0	0	0	0	0	1	1
Deduplicated_dataset	SAMEA3888205	ERR1299509	assembled_genome	ERR1299509_trim	Europe	Portugal	bovine	bovine	mastitis	Por_PV2	2014	61	II	2142277	35.48	4	61	61	1	0	0	0	0	0	0	1	1
Discarded	SAMEA3888206	ERR1299510	assembled_genome	ERR1299510_trim	Europe	Portugal	bovine	bovine	mastitis	Por_PV2	2014	61	II
Deduplicated_dataset	SAMEA3888207	ERR1299511	assembled_genome	ERR1299511_trim	Europe	Portugal	bovine	bovine	mastitis	Por_PV2	2014	61	II	2140602	35.48	4	61	61	1	0	0	0	0	0	0	1	1
Discarded	SAMEA3888208	ERR1299514	assembled_genome	ERR1299514_trim	Europe	Portugal	bovine	bovine	mastitis	Por_B1	2014	61	II
Deduplicated_dataset	SAMEA3888210	ERR1299575	raw_reads_available	ERR1299575_trimmed	Europe	Portugal	bovine	bovine	mastitis	Por_J	2002	554	II	2110471	35.49	4	61	61	1	0	0	0	0	0	0	1	1
Deduplicated_dataset	SAMEA3888211	ERR1299549	assembled_genome	ERR1299549_trim	Europe	Portugal	bovine	bovine	mastitis	Por_C	2002	61	II	2156813	35.45	4	61	61	1	0	0	0	0	0	0	1	1
Discarded	SAMEA3888212	ERR1299543	assembled_genome	ERR1299543_trim	Europe	Portugal	bovine	bovine	mastitis	Por_C	2003	61	II
Deduplicated_dataset	SAMEA3888213	ERR1299544	assembled_genome	ERR1299544_trim	Europe	Portugal	bovine	bovine	mastitis	Por_A	2002	61	II	2029328	35.34	4	61	61	1	0	0	0	0	0	0	1	1
Discarded	SAMEA3888214	ERR1299545	assembled_genome	ERR1299545_trim	Europe	Portugal	bovine	bovine	mastitis	Por_C	2003	61	II
Deduplicated_dataset	SAMEA3888215	ERR1299546	assembled_genome	ERR1299546_trim	Europe	Portugal	bovine	bovine	mastitis	Por_I	2003	61	II	2183378	35.39	4	61	61	1	0	0	0	0	0	0	1	1
Discarded	SAMEA3888216	ERR1299547	assembled_genome	ERR1299547_trim	Europe	Portugal	bovine	bovine	mastitis	Por_C	2002	61	II
Discarded	SAMEA3888217	ERR1299548	assembled_genome	ERR1299548_trim	Europe	Portugal	bovine	bovine	mastitis	Por_C	2002	61	II
Discarded	SAMEA3888218	ERR1299576	raw_reads_available	ERR1299576_trimmed	Europe	Portugal	bovine	bovine	mastitis	Por_J	2003	554	II
Discarded	SAMEA3888219	ERR1299577	raw_reads_available	ERR1299577_trimmed	Europe	Portugal	bovine	bovine	mastitis	Por_J	2003	554	II
Deduplicated_dataset	SAMEA3888220	ERR1299578	raw_reads_available	ERR1299578_trimmed	Europe	Portugal	bovine	bovine	mastitis	Por_W	2012	61	II	2141917	35.38	4	61	61	1	0	0	0	0	0	0	1	1
Discarded	SAMEA3888221	ERR1299579	raw_reads_available	ERR1299579_trimmed	Europe	Portugal	bovine	bovine	mastitis	Por_M	2012	61	II
Deduplicated_dataset	SAMEA3888222	ERR1299580	raw_reads_available	ERR1299580_trimmed	Europe	Portugal	bovine	bovine	mastitis	Por_A	2012	554	II	2175341	35.59	4	61	61	1	0	0	0	0	0	0	1	1
Discarded	SAMEA3888223	ERR1299581	raw_reads_available	ERR1299581_trimmed	Europe	Portugal	bovine	bovine	mastitis	Por_R	2012	554	II
Deduplicated_dataset	SAMEA3888224	ERR1299582	raw_reads_available	ERR1299582_trimmed	Europe	Portugal	bovine	bovine	mastitis	Por_R	2013	554	II	2094555	35.48	4	61	61	1	0	0	0	0	0	0	1	1
Discarded	SAMEA3888225	ERR1299583	raw_reads_available	ERR1299583_trimmed	Europe	Portugal	bovine	bovine	mastitis	Por_R	2012	554	II
Discarded	SAMEA3888226	ERR1299584	raw_reads_available	ERR1299584_trimmed	Europe	Portugal	bovine	bovine	mastitis	Por_R	2012	554	II
Discarded	SAMEA3888227	ERR1299585	raw_reads_available	ERR1299585_trimmed	Europe	Portugal	bovine	bovine	mastitis	Por_R	2013	554	II
Discarded	SAMEA3888228	ERR1299586	raw_reads_available	ERR1299586_trimmed	Europe	Portugal	bovine	bovine	mastitis	Por_R	2012	554	II
Discarded	SAMEA3888229	ERR1299587	raw_reads_available	ERR1299587_trimmed	Europe	Portugal	bovine	bovine	mastitis	Por_R	2012	554	II
Discarded	SAMEA3888230	ERR1299589	raw_reads_available	ERR1299589_trimmed	Europe	Portugal	bovine	bovine	mastitis	Por_R	2012	554	II
Discarded	SAMEA3888231	ERR1299590	raw_reads_available	ERR1299590_trimmed	Europe	Portugal	bovine	bovine	mastitis	Por_R	2012	554	II
Discarded	SAMEA3888232	ERR1299591	raw_reads_available	ERR1299591_trimmed	Europe	Portugal	bovine	bovine	mastitis	Por_R	2012	554	II
Discarded	SAMEA3888233	ERR1299592	raw_reads_available	ERR1299592_trimmed	Europe	Portugal	bovine	bovine	mastitis	Por_R	2012	554	II
Discarded	SAMEA3888234	ERR1299593	raw_reads_available	ERR1299593_trimmed	Europe	Portugal	bovine	bovine	mastitis	Por_R	2012	554	II
Discarded	SAMEA3888235	ERR1299594	raw_reads_available	ERR1299594_trimmed	Europe	Portugal	bovine	bovine	mastitis	Por_R	2012	554	II
Discarded	SAMEA3888236	ERR1299595	raw_reads_available	ERR1299595_trimmed	Europe	Portugal	bovine	bovine	mastitis	Por_A	2012	554	II
Discarded	SAMEA3888237	ERR1299596	raw_reads_available	ERR1299596_trimmed	Europe	Portugal	bovine	bovine	mastitis	Por_R	2012	554	II
Deduplicated_dataset	SAMEA3888238	ERR1299597	raw_reads_available	ERR1299597_trimmed	Europe	Portugal	bovine	bovine	mastitis	Por_R	2011	554	II	2096502	35.48	4	61	61	1	0	0	0	0	0	0	1	1
Discarded	SAMEA3888239	ERR1299598	raw_reads_available	ERR1299598_trimmed	Europe	Portugal	bovine	bovine	mastitis	Por_R	2012	554	II
Discarded	SAMEA3888240	ERR1299599	raw_reads_available	ERR1299599_trimmed	Europe	Portugal	bovine	bovine	mastitis	Por_W	2012	61	II
Discarded	SAMEA3888241	ERR1299600	raw_reads_available	ERR1299600_trimmed	Europe	Portugal	bovine	bovine	mastitis	Por_W	2012	61	II
Deduplicated_dataset	SAMEA3888242	ERR1299601	raw_reads_available	ERR1299601_trimmed	Europe	Portugal	bovine	bovine	mastitis	Por_W	2012	554	II	2097397	35.48	4	61	61	1	0	0	0	0	0	0	1	1
Deduplicated_dataset	SAMEA3888243	ERR1299602	raw_reads_available	ERR1299602_trimmed	Europe	Portugal	bovine	bovine	mastitis	Por_R	2013	61	II	2141699	35.37	4	61	61	1	0	0	0	0	0	0	1	1
Discarded	SAMEA3888244	ERR1299603	raw_reads_available	ERR1299603_trimmed	Europe	Portugal	bovine	bovine	mastitis	Por_W	2012	554	II
Deduplicated_dataset	SAMEA3888245	ERR1299604	raw_reads_available	ERR1299604_trimmed	Europe	Portugal	bovine	bovine	mastitis	Por_R	2012	61	II	2141473	35.38	4	61	61	1	0	0	0	0	0	0	1	1
Discarded	SAMEA3888246	ERR1299605	raw_reads_available	ERR1299605_trimmed	Europe	Portugal	bovine	bovine	mastitis	Por_W	2012	61	II
Discarded	SAMEA3888247	ERR1299606	raw_reads_available	ERR1299606_trimmed	Europe	Portugal	bovine	bovine	mastitis	Por_W	2012	61	II
Discarded	SAMEA3888248	ERR1299607	raw_reads_available	ERR1299607_trimmed	Europe	Portugal	bovine	bovine	mastitis	Por_W	2012	61	II
Discarded	SAMEA3888249	ERR1299608	raw_reads_available	ERR1299608_trimmed	Europe	Portugal	bovine	bovine	mastitis	Por_R	2013	554	II
Discarded	SAMEA3888250	ERR1299609	raw_reads_available	ERR1299609_trimmed	Europe	Portugal	bovine	bovine	mastitis	Por_R	2013	61	II
Discarded	SAMEA3888251	ERR1299610	raw_reads_available	ERR1299610_trimmed	Europe	Portugal	bovine	bovine	mastitis	Por_R	2013	554	II
Discarded	SAMEA3888252	ERR1299553	raw_reads_available	ERR1299553_trimmed	Europe	Portugal	bovine	bovine	mastitis	Por_R	2012	554	II
Discarded	SAMEA3888253	ERR1299554	raw_reads_available	ERR1299554_trimmed	Europe	Portugal	bovine	bovine	mastitis	Por_R	2012	554	II
Discarded	SAMEA3888254	ERR1299555	raw_reads_available	ERR1299555_trimmed	Europe	Portugal	bovine	bovine	mastitis	Por_R	2013	554	II
Discarded	SAMEA3888255	ERR1299556	raw_reads_available	ERR1299556_trimmed	Europe	Portugal	bovine	bovine	mastitis	Por_R	2012	554	II
Discarded	SAMEA3888256	ERR1299557	raw_reads_available	ERR1299557_trimmed	Europe	Portugal	bovine	bovine	mastitis	Por_R	2013	554	II
Discarded	SAMEA3888257	ERR1299558	raw_reads_available	ERR1299558_trimmed	Europe	Portugal	bovine	bovine	mastitis	Por_R	2012	554	II
Discarded	SAMEA3888258	ERR1299559	raw_reads_available	ERR1299559_trimmed	Europe	Portugal	bovine	bovine	mastitis	Por_R	2012	554	II
Discarded	SAMEA3888259	ERR1299560	raw_reads_available	ERR1299560_trimmed	Europe	Portugal	bovine	bovine	mastitis	Por_R	2012	554	II
Discarded	SAMEA3888260	ERR1299561	raw_reads_available	ERR1299561_trimmed	Europe	Portugal	bovine	bovine	mastitis	Por_R	2012	554	II
Discarded	SAMEA3888261	ERR1299562	raw_reads_available	ERR1299562_trimmed	Europe	Portugal	bovine	bovine	mastitis	Por_R	2012	554	II
Discarded	SAMEA3888262	ERR1299564	raw_reads_available	ERR1299564_trimmed	Europe	Portugal	bovine	bovine	mastitis	Por_R	2012	554	II
Discarded	SAMEA3888263	ERR1299565	raw_reads_available	ERR1299565_trimmed	Europe	Portugal	bovine	bovine	mastitis	Por_R	2013	554	II
Discarded	SAMEA3888264	ERR1299566	raw_reads_available	ERR1299566_trimmed	Europe	Portugal	bovine	bovine	mastitis	Por_R	2012	554	II
Discarded	SAMEA3888265	ERR1299567	raw_reads_available	ERR1299567_trimmed	Europe	Portugal	bovine	bovine	mastitis	Por_R	2013	554	II
Discarded	SAMEA3888266	ERR1299568	raw_reads_available	ERR1299568_trimmed	Europe	Portugal	bovine	bovine	mastitis	Por_R	2013	554	II
Discarded	SAMEA3888267	ERR1299569	raw_reads_available	ERR1299569_trimmed	Europe	Portugal	bovine	bovine	mastitis	Por_A	2012	554	II
Discarded	SAMEA3888268	ERR1299570	raw_reads_available	ERR1299570_trimmed	Europe	Portugal	bovine	bovine	mastitis	Por_W	2012	61	II
Discarded	SAMEA3888269	ERR1299571	raw_reads_available	ERR1299571_trimmed	Europe	Portugal	bovine	bovine	mastitis	Por_A	2012	554	II
Discarded	SAMEA3888270	ERR1299572	raw_reads_available	ERR1299572_trimmed	Europe	Portugal	bovine	bovine	mastitis	Por_R	2012	554	II
Discarded	SAMEA3888271	ERR1299573	raw_reads_available	ERR1299573_trimmed	Europe	Portugal	bovine	bovine	mastitis	Por_W	2013	61	II
Deduplicated_dataset	SAMEA3888272	ERR1299574	raw_reads_available	ERR1299574_trimmed	Europe	Portugal	bovine	bovine	mastitis	Por_M	2011	61	II	2202426	35.56	4	61	61	1	0	0	0	0	0	0	1	1
Deduplicated_dataset	SAMEA3888273	ERR1299563	raw_reads_available	ERR1299563_trimmed	Europe	Portugal	bovine	bovine	mastitis	Por_A	2002	2	II	2149011	35.61	12	1	1	1	0	0	0	0	1	1	0	0
Deduplicated_dataset	SAMEA3888274	ERR1299588	raw_reads_available	ERR1299588_trimmed	Europe	Portugal	bovine	bovine	mastitis	Por_Z	2012	2	II	2190470	35.56	12	1	1	1	0	0	1	1	1	1	0	0
Deduplicated_dataset	SAMEA3888275	ERR1299620	raw_reads_available	ERR1299620_trimmed	Europe	Spain	bovine	bovine	mastitis	Por_Galicia	2005	2	II	2128244	35.56	12	1	1	1	0	0	0	0	1	1	0	0
Discarded	SAMEA3888276	ERR1299611	raw_reads_available	ERR1299611_trimmed	Europe	Spain	bovine	bovine	mastitis	Por_Galicia	2005	2	II
Discarded	SAMEA3888277	ERR1299612	raw_reads_available	ERR1299612_trimmed	Europe	Spain	bovine	bovine	mastitis	Por_Galicia	2005	2	II
Discarded	SAMEA3888278	ERR1299613	raw_reads_available	ERR1299613_trimmed	Europe	Spain	bovine	bovine	mastitis	Por_Galicia	2005	2	II
Discarded	SAMEA3888279	ERR1299614	raw_reads_available	ERR1299614_trimmed	Europe	Spain	bovine	bovine	mastitis	Por_Galicia	2005	2	II
Discarded	SAMEA3888280	ERR1299615	raw_reads_available	ERR1299615_trimmed	Europe	Spain	bovine	bovine	mastitis	Por_Galicia	2005	2	II
Discarded	SAMEA3888281	ERR1299616	raw_reads_available	ERR1299616_trimmed	Europe	Spain	bovine	bovine	mastitis	Por_Galicia	2005	2	II
Discarded	SAMEA3888282	ERR1299617	raw_reads_available	ERR1299617_trimmed	Europe	Spain	bovine	bovine	mastitis	Por_Galicia	2005	2	II
Discarded	SAMEA3888283	ERR1299550	assembled_genome	ERR1299550_trim	Europe	Spain	bovine	bovine	mastitis	Por_Galicia	2005	2	II
Discarded	SAMEA3888284	ERR1299618	raw_reads_available	ERR1299618_trimmed	Europe	Spain	bovine	bovine	mastitis	Por_Galicia	2005	2	II
Discarded	SAMEA3888285	ERR1299619	raw_reads_available	ERR1299619_trimmed	Europe	Spain	bovine	bovine	mastitis	Por_Galicia	2005	2	II
Discarded	SAMEA3888286	ERR1299621	raw_reads_available	ERR1299621_trimmed	Europe	Spain	bovine	bovine	mastitis	Por_Galicia	2005	2	II
Discarded	SAMEA3888287	ERR1299622	raw_reads_available	ERR1299622_trimmed	Europe	Spain	bovine	bovine	mastitis	Por_Galicia	2005	2	II
Discarded	SAMEA3888288	ERR1299623	raw_reads_available	ERR1299623_trimmed	Europe	Spain	bovine	bovine	mastitis	Por_Galicia	2005	2	II
Discarded	SAMEA3888289	ERR1299624	raw_reads_available	ERR1299624_trimmed	Europe	Spain	bovine	bovine	mastitis	Por_Galicia	2005	2	II
Discarded	SAMEA3888290	ERR1299625	raw_reads_available	ERR1299625_trimmed	Europe	Spain	bovine	bovine	mastitis	Por_Galicia	2005	2	II
Discarded	SAMEA3888291	ERR1299626	raw_reads_available	ERR1299626_trimmed	Europe	Spain	bovine	bovine	mastitis	Por_Galicia	2005	2	II
Deduplicated_dataset	SG-M1003	SRR8052447	raw_reads_available	SRR8052447_trimmed	Asia	Viet Nam	human	human	blood		2015	283	III	2048255	35.21	13	283	283	0	0	1	1	1	0	1	0	0
Deduplicated_dataset	SG-M1011	SRR8052446	raw_reads_available	SRR8052446_trimmed	Asia	Viet Nam	human	human	blood		2016	283	III	2051929	35.23	13	283	283	0	0	1	1	1	0	1	0	0
Discarded	SG-M1012	SRR8052445	raw_reads_available	SRR8052445_trimmed	Asia	Viet Nam	human	human	blood		2016	283	III
Discarded	SG-M1013	SRR8052444	raw_reads_available	SRR8052444_trimmed	Asia	Viet Nam	human	human	blood		2016	283	III
Deduplicated_dataset	SG-M121	SRR3884885	raw_reads_available	SRR3884885_trimmed	Asia	Singapore	human	human	blood		2015	283	III	2069748	35.24	13	283	283	0	1	1	1	1	0	1	0	0
Discarded	SG-M123	SRR3884886	raw_reads_available	SRR3884886_trimmed	Asia	Singapore	human	human	blood		2015	283	III
Discarded	SG-M126	SRR3884951	raw_reads_available	SRR3884951_trimmed	Asia	Singapore	human	human	blood		2015	283	III
Discarded	SG-M127	SRR3884962	raw_reads_available	SRR3884962_trimmed	Asia	Singapore	human	human	blood		2015	283	III
Discarded	SG-M137	SRR3884973	raw_reads_available	SRR3884973_trimmed	Asia	Singapore	human	human	blood		2015	283	III
Discarded	SG-M142	SRR3884985	raw_reads_available	SRR3884985_trimmed	Asia	Singapore	human	human	blood		2015	283	III
Discarded	SG-M143	SRR3884997	raw_reads_available	SRR3884997_trimmed	Asia	Singapore	human	human	blood		2015	283	III
Discarded	SG-M145	SRR3885008	raw_reads_available	SRR3885008_trimmed	Asia	Singapore	human	human	blood		2015	283	III
Discarded	SG-M147	SRR3885020	raw_reads_available	SRR3885020_trimmed	Asia	Singapore	human	human	blood		2015	283	III
Discarded	SG-M148	SRR3885032	raw_reads_available	SRR3885032_trimmed	Asia	Singapore	human	human	blood		2015	283	III
Discarded	SG-M151	SRR3884887	raw_reads_available	SRR3884887_trimmed	Asia	Singapore	human	human	blood		2015	283	III
Discarded	SG-M153	SRR3884898	raw_reads_available	SRR3884898_trimmed	Asia	Singapore	human	human	blood		2015	283	III
Discarded	SG-M155	SRR3884909	raw_reads_available	SRR3884909_trimmed	Asia	Singapore	human	human	blood		2015	283	III
Discarded	SG-M156	SRR3884920	raw_reads_available	SRR3884920_trimmed	Asia	Singapore	human	human	blood		2015	283	III
Discarded	SG-M157	SRR3884932	raw_reads_available	SRR3884932_trimmed	Asia	Singapore	human	human	blood		2015	283	III
Discarded	SG-M158	SRR3884943	raw_reads_available	SRR3884943_trimmed	Asia	Singapore	human	human	blood		2015	283	III
Discarded	SG-M159	SRR3884947	assembled_genome	SRR3884947_trimmed	Asia	Singapore	human	human	blood		2015	283	III
Discarded	SG-M162	SRR3884948	raw_reads_available	SRR3884948_trimmed	Asia	Singapore	human	human	blood		2015	283	III
Discarded	SG-M163	SRR3884949	raw_reads_available	SRR3884949_trimmed	Asia	Singapore	human	human	blood		2015	283	III
Discarded	SG-M165	SRR3884950	raw_reads_available	SRR3884950_trimmed	Asia	Singapore	human	human	blood		2015	283	III
Discarded	SG-M166	SRR3884952	raw_reads_available	SRR3884952_trimmed	Asia	Singapore	human	human	blood		2015	283	III
Discarded	SG-M168	SRR3884953	assembled_genome	SRR3884953_trimmed	Asia	Singapore	human	human	blood		2015	283	III
Discarded	SG-M169	SRR3884954	raw_reads_available	SRR3884954_trimmed	Asia	Singapore	human	human	blood		2015	283	III
Discarded	SG-M170	SRR3884955	raw_reads_available	SRR3884955_trimmed	Asia	Singapore	human	human	blood		2015	283	III
Discarded	SG-M172	SRR3884956	raw_reads_available	SRR3884956_trimmed	Asia	Singapore	human	human	blood		2015	283	III
Discarded	SG-M173	SRR3884957	raw_reads_available	SRR3884957_trimmed	Asia	Singapore	human	human	blood		2015	283	III
Discarded	SG-M175	SRR3884958	raw_reads_available	SRR3884958_trimmed	Asia	Singapore	human	human	blood		2015	283	III
Discarded	SG-M177	SRR3884959	raw_reads_available	SRR3884959_trimmed	Asia	Singapore	human	human	blood		2015	283	III
Discarded	SG-M178	SRR3884960	raw_reads_available	SRR3884960_trimmed	Asia	Singapore	human	human	blood		2015	283	III
Discarded	SG-M181	SRR3884961	raw_reads_available	SRR3884961_trimmed	Asia	Singapore	human	human	blood		2015	283	III
Discarded	SG-M183	SRR3884963	raw_reads_available	SRR3884963_trimmed	Asia	Singapore	human	human	blood		2015	283	III
Discarded	SG-M191	SRR3884964	raw_reads_available	SRR3884964_trimmed	Asia	Singapore	human	human	blood		2015	283	III
Discarded	SG-M192	SRR3884965	raw_reads_available	SRR3884965_trimmed	Asia	Singapore	human	human	blood		2015	283	III
Discarded	SG-M193	SRR3884966	raw_reads_available	SRR3884966_trimmed	Asia	Singapore	human	human	blood		2015	283	III
Discarded	SG-M194	SRR3884967	raw_reads_available	SRR3884967_trimmed	Asia	Singapore	human	human	blood		2015	283	III
Discarded	SG-M195	SRR3884968	raw_reads_available	SRR3884968_trimmed	Asia	Singapore	human	human	blood		2015	283	III
Discarded	SG-M196	SRR3884969	raw_reads_available	SRR3884969_trimmed	Asia	Singapore	human	human	blood		2015	283	III
Discarded	SG-M197	SRR3884970	raw_reads_available	SRR3884970_trimmed	Asia	Singapore	human	human	blood		2015	283	III
Discarded	SG-M199	SRR3884971	raw_reads_available	SRR3884971_trimmed	Asia	Singapore	human	human	blood		2015	283	III
Discarded	SG-M200	SRR3884972	raw_reads_available	SRR3884972_trimmed	Asia	Singapore	human	human	blood		2015	283	III
Discarded	SG-M202	SRR3884974	raw_reads_available	SRR3884974_trimmed	Asia	Singapore	human	human	blood		2015	283	III
Discarded	SG-M203	SRR3884975	raw_reads_available	SRR3884975_trimmed	Asia	Singapore	human	human	blood		2015	283	III
Discarded	SG-M205	SRR3884976	raw_reads_available	SRR3884976_trimmed	Asia	Singapore	human	human	blood		2015	283	III
Discarded	SG-M207	SRR3884978	raw_reads_available	SRR3884978_trimmed	Asia	Singapore	human	human	blood		2015	283	III
Discarded	SG-M209	SRR3884979	raw_reads_available	SRR3884979_trimmed	Asia	Singapore	human	human	blood		2015	283	III
Discarded	SG-M210	SRR3884980	raw_reads_available	SRR3884980_trimmed	Asia	Singapore	human	human	blood		2015	283	III
Discarded	SG-M213	SRR3884981	raw_reads_available	SRR3884981_trimmed	Asia	Singapore	human	human	blood		2015	283	III
Discarded	SG-M214	SRR3884982	raw_reads_available	SRR3884982_trimmed	Asia	Singapore	human	human	blood		2015	283	III
Discarded	SG-M216	SRR3884983	raw_reads_available	SRR3884983_trimmed	Asia	Singapore	human	human	blood		2015	283	III
Discarded	SG-M217	SRR3884984	raw_reads_available	SRR3884984_trimmed	Asia	Singapore	human	human	blood		2015	283	III
Discarded	SG-M218	SRR3884986	raw_reads_available	SRR3884986_trimmed	Asia	Singapore	human	human	blood		2015	283	III
Discarded	SG-M219	SRR3884987	raw_reads_available	SRR3884987_trimmed	Asia	Singapore	human	human	blood		2015	283	III
Discarded	SG-M220	SRR3884988	raw_reads_available	SRR3884988_trimmed	Asia	Singapore	human	human	blood		2015	283	III
Discarded	SG-M222	SRR3884989	raw_reads_available	SRR3884989_trimmed	Asia	Singapore	human	human	blood		2015	283	III
Discarded	SG-M223	SRR3884990	raw_reads_available	SRR3884990_trimmed	Asia	Singapore	human	human	blood		2015	283	III
Discarded	SG-M224	SRR3884991	raw_reads_available	SRR3884991_trimmed	Asia	Singapore	human	human	blood		2015	283	III
Discarded	SG-M226	SRR3884992	raw_reads_available	SRR3884992_trimmed	Asia	Singapore	human	human	blood		2015	283	III
Discarded	SG-M227	SRR3884993	raw_reads_available	SRR3884993_trimmed	Asia	Singapore	human	human	blood		2015	283	III
Discarded	SG-M228	SRR3884995	raw_reads_available	SRR3884995_trimmed	Asia	Singapore	human	human	blood		2015	283	III
Discarded	SG-M229	SRR3884996	raw_reads_available	SRR3884996_trimmed	Asia	Singapore	human	human	blood		2015	283	III
Discarded	SG-M230	SRR3884998	raw_reads_available	SRR3884998_trimmed	Asia	Singapore	human	human	blood		2015	283	III
Discarded	SG-M232	SRR3884999	raw_reads_available	SRR3884999_trimmed	Asia	Singapore	human	human	blood		2015	283	III
Discarded	SG-M234	SRR3885000	raw_reads_available	SRR3885000_trimmed	Asia	Singapore	human	human	blood		2015	283	III
Discarded	SG-M236	SRR3885001	raw_reads_available	SRR3885001_trimmed	Asia	Singapore	human	human	blood		2015	283	III
Discarded	SG-M237	SRR3885002	raw_reads_available	SRR3885002_trimmed	Asia	Singapore	human	human	blood		2015	283	III
Discarded	SG-M238	SRR3885003	raw_reads_available	SRR3885003_trimmed	Asia	Singapore	human	human	blood		2015	283	III
Discarded	SG-M240	SRR3885004	raw_reads_available	SRR3885004_trimmed	Asia	Singapore	human	human	blood		2015	283	III
[truncated: 438 more rows]
